# Supplementary material for: Adaptability factors and behavioral biases of investors in frontier markets: An adaptive market hypothesis perspective
Source: PLoS One. 2026 Mar 26;21(3):e0345883. doi: 10.1371/journal.pone.0345883 (PMC13020831; doi:10.1371/journal.pone.0345883)
Supplement: S1 Data — (XLSX) [file pone.0345883.s001.xlsx]

## Sheet: Adaptability_640_Original
ID	GEN	MRT	AGE	EDU	OCC	INC	LOC	EXP	RFL1	RFL2	RFL3	RFL4	RFL5	RFL6	RFL7	DL1	DL2	DL3	DL4	DL5	DL6	DL7	DL8	FL1	FL2	FL3	FL4	FL5	SCL1	SCL2	SCL3	SCL4	SCL5	SCL6	ADV1	ADV2	ADV3	ADV4	ADV5	MED1	MED2	MED3	MED4	HRD1	HRD2	HRD3	HRD4	OVR1	OVR2
1	2	1	3	6	1	2	2	13	4	5	5	4	4	5	4	5	4	3	3	3	3	4	4	2	3	1	2	2	4	4	4	2	4	4	4	4	4	3	3	2	1	1	1	2	4	2	5	4	2
2	1	1	2	4	1	3	3	7	4	4	5	5	5	5	4	5	5	3	4	5	5	5	5	1	3	1	2	1	1	1	2	1	3	3	1	2	4	3	5	4	1	1	3	2	5	3	5	4	4
3	1	1	5	4	4	5	3	30	3	3	4	3	4	3	4	2	3	1	3	4	4	4	5	1	3	1	2	1	1	1	3	2	2	2	1	2	4	3	5	3	1	1	2	2	5	3	4	5	5
4	1	1	3	4	1	5	3	10	4	4	4	4	4	4	4	4	5	3	3	4	4	5	5	1	3	1	2	2	2	2	2	2	2	3	1	3	3	3	3	4	3	3	4	2	4	2	4	4	3
5	1	1	3	5	1	5	3	5	3	2	2	2	2	2	2	5	4	3	4	4	3	3	5	1	3	2	2	2	2	4	4	3	2	3	1	2	2	3	4	3	2	2	2	2	3	2	2	4	4
6	1	1	4	4	1	5	3	25	4	4	5	4	5	5	4	5	5	5	3	5	5	5	5	1	3	1	2	2	1	3	3	3	3	3	1	1	3	1	2	3	1	1	2	2	4	2	4	4	4
7	2	1	2	2	3	3	7	2	2	2	3	3	4	3	4	2	4	3	4	4	1	4	4	3	2	5	2	3	2	4	3	2	4	4	2	4	3	4	2	3	1	5	3	3	5	2	2	2	5
8	1	1	3	5	1	5	3	13	3	4	4	5	5	4	4	5	5	4	3	5	5	5	5	1	3	1	2	2	4	4	3	3	5	5	4	4	3	3	3	5	5	5	5	3	4	3	5	4	3
9	2	1	3	4	1	4	3	7	3	3	4	4	4	3	4	4	4	3	2	3	1	3	3	3	3	1	2	2	3	3	4	4	4	4	1	3	2	3	3	2	1	1	1	4	3	3	3	1	1
10	1	1	4	4	2	3	2	12	2	4	4	5	4	4	4	4	3	4	2	4	3	4	5	1	3	1	2	2	4	4	4	4	4	4	1	3	3	2	2	2	3	2	2	4	4	4	4	4	4
11	1	1	3	3	4	3	3	10	5	5	5	5	5	5	5	5	5	5	5	5	5	5	5	1	3	1	2	1	5	1	5	5	5	5	1	1	1	5	5	5	3	3	5	5	5	5	5	5	5
12	1	1	3	4	1	4	2	2	4	3	2	4	3	3	2	3	3	2	3	3	3	4	3	1	3	1	3	2	2	3	3	2	4	4	1	3	3	3	2	4	2	2	4	2	4	2	4	2	2
13	1	1	3	3	4	4	1	12	4	3	4	4	5	3	4	4	4	3	3	4	4	3	4	1	3	1	2	4	1	2	2	1	5	3	1	1	2	2	1	4	1	1	4	3	3	3	3	2	1
14	1	1	3	5	4	3	3	12	3	4	5	5	4	3	4	4	4	3	2	4	3	5	5	1	3	1	1	2	4	4	2	4	2	2	1	1	1	1	1	5	2	4	4	2	3	3	2	3	4
15	1	1	3	4	1	5	4	10	4	4	5	4	4	4	4	5	5	4	4	4	4	5	5	1	3	1	2	2	3	4	5	4	5	4	3	5	5	4	4	4	4	4	4	3	4	4	4	3	3
16	1	2	2	3	1	2	3	2	4	4	4	4	4	4	4	4	4	4	4	4	4	4	4	1	3	1	2	2	1	1	2	4	2	3	1	2	3	3	3	5	1	1	5	2	4	4	4	2	2
17	1	1	3	5	1	4	3	10	5	5	5	5	4	4	5	5	5	4	5	5	5	4	5	1	3	1	2	2	2	4	4	2	5	5	1	4	3	4	4	2	2	2	3	2	4	2	4	4	4
18	1	1	3	4	1	4	3	14	4	5	4	4	3	4	4	5	5	5	3	5	5	5	5	1	3	1	2	2	1	1	3	3	3	3	1	4	4	4	4	3	3	2	3	3	5	4	5	5	4
19	1	1	3	4	1	5	3	15	4	4	4	4	4	4	4	5	5	5	5	5	5	3	5	1	3	1	2	2	2	3	5	3	4	3	1	2	2	3	3	3	2	2	3	3	4	4	4	4	4
20	1	1	2	3	1	2	3	5	3	5	5	5	3	4	4	5	5	5	4	5	4	4	4	1	3	1	2	2	1	2	4	2	4	2	2	2	4	2	2	4	1	1	3	2	3	2	2	2	2
21	1	2	2	3	1	2	3	5	4	5	5	5	4	4	5	5	5	5	1	3	5	5	5	1	3	1	2	2	1	4	4	3	5	5	1	4	4	3	4	5	2	2	4	1	1	1	1	3	3
22	1	1	3	4	1	5	3	12	4	4	4	4	3	3	4	5	5	5	5	4	4	5	5	1	3	1	2	2	4	4	5	3	5	3	1	3	3	3	3	3	1	1	3	1	3	1	3	4	3
23	1	3	2	3	1	3	4	6	4	5	3	3	4	4	4	5	5	5	5	5	5	3	4	1	3	1	2	2	4	3	4	3	5	5	2	1	3	1	1	3	3	4	4	4	5	2	5	5	5
24	1	1	4	4	1	4	3	25	4	4	4	4	4	4	4	4	3	3	4	3	3	4	3	1	3	2	3	2	4	3	3	3	4	3	2	3	3	3	3	3	2	2	3	3	4	4	4	2	2
25	1	1	3	4	1	5	4	15	4	4	4	4	4	4	4	4	4	4	3	4	4	3	4	1	3	1	2	2	1	3	3	2	1	1	1	1	3	3	2	3	3	2	2	2	3	3	3	4	3
26	1	1	2	3	1	2	3	5	4	4	4	3	4	4	4	4	5	5	4	4	5	4	4	1	3	1	1	2	2	3	3	2	4	3	3	3	3	3	3	5	2	2	3	2	2	2	3	3	3
27	1	1	2	5	1	1	3	2	4	4	5	4	3	4	3	5	5	4	4	5	5	4	5	1	3	1	2	2	3	4	4	4	4	4	3	4	4	3	3	5	5	5	5	3	3	3	4	4	3
28	1	1	5	3	3	3	3	12	4	4	5	5	4	4	3	4	4	2	3	3	4	5	5	1	3	1	2	2	3	2	4	2	3	2	2	2	2	3	3	3	2	2	4	2	4	2	3	3	3
29	1	1	3	4	1	5	3	14	4	4	4	3	5	4	4	5	5	5	5	5	5	4	5	1	3	1	2	2	3	3	4	3	3	3	2	2	3	3	3	3	3	3	4	2	4	2	4	4	4
30	2	2	3	2	4	2	2	2	3	3	3	3	2	2	2	3	3	3	1	1	1	3	2	1	4	3	2	3	2	2	2	3	2	2	5	5	5	5	5	3	4	4	3	4	3	3	3	2	2
31	2	2	1	3	5	1	3	4	4	4	4	4	4	4	4	5	5	5	4	5	5	4	4	3	3	1	3	2	3	4	3	5	4	4	3	4	4	5	4	3	5	4	5	3	4	4	3	4	2
32	2	2	1	3	1	1	3	2	3	3	3	3	3	3	3	5	5	5	5	5	4	5	3	3	3	3	3	3	5	5	3	3	4	3	4	3	3	3	3	3	3	3	3	3	3	3	3	2	2
33	2	2	1	3	5	1	3	2	4	4	4	4	4	4	4	5	5	5	3	5	3	5	5	5	5	5	5	4	3	3	5	5	3	4	3	3	3	5	5	3	2	2	3	3	4	2	4	2	2
34	1	2	1	3	5	1	2	2	1	3	4	4	4	4	4	3	4	4	4	4	4	3	4	1	3	1	2	2	5	1	5	5	5	5	5	5	5	5	5	5	1	5	5	3	5	5	5	1	1
35	2	2	1	3	5	1	3	2	4	5	5	4	3	3	4	5	5	5	5	5	5	4	5	1	3	2	2	2	3	4	5	5	3	3	2	3	3	3	3	3	3	2	3	3	4	3	4	2	2
36	1	2	2	3	1	2	2	2	4	4	4	4	4	4	4	5	5	5	5	5	5	5	5	1	3	2	2	2	2	4	4	3	5	5	1	3	4	2	3	5	2	2	5	2	3	3	5	3	4
37	1	2	1	3	5	1	3	2	4	4	4	4	5	4	5	5	5	4	3	4	4	4	5	1	3	1	2	2	1	3	4	4	4	4	3	4	4	4	4	4	2	3	3	3	4	3	2	3	2
38	1	2	1	3	1	1	3	2	5	5	4	5	5	5	5	5	5	5	5	5	5	5	5	1	3	1	2	2	4	5	5	5	5	5	4	4	4	5	5	5	5	5	5	5	5	5	5	3	3
39	1	2	2	4	1	2	2	2	4	5	4	4	4	3	2	4	5	4	3	3	3	4	5	1	3	1	2	2	2	3	4	2	3	4	2	4	3	4	4	4	3	3	3	2	3	2	3	4	4
40	1	2	1	3	4	3	2	2	4	4	4	4	1	4	4	5	5	3	5	5	4	5	5	1	3	1	2	2	1	3	4	2	4	3	1	4	4	4	4	4	3	3	4	3	4	3	4	1	1
41	2	2	1	3	1	1	3	2	3	3	3	3	3	3	3	4	4	4	1	5	2	1	4	5	5	5	5	4	1	2	2	2	2	2	2	2	2	2	2	2	2	2	2	3	3	3	3	3	3
42	1	2	2	4	1	1	3	3	4	4	3	4	4	3	4	4	4	5	3	3	2	3	3	1	3	1	3	2	4	2	3	3	3	3	3	3	3	3	3	3	1	1	3	2	4	2	4	2	1
43	2	2	1	3	5	1	3	2	4	4	3	3	3	3	3	4	4	2	2	3	2	4	5	1	3	1	2	2	1	4	4	1	3	3	1	3	4	4	4	3	1	1	3	2	4	2	4	1	2
44	1	2	2	3	1	1	3	3	4	4	4	3	4	4	4	5	5	5	4	5	5	4	5	1	3	1	2	2	1	2	3	4	5	1	1	2	1	2	2	5	4	2	5	1	3	2	2	3	4
45	1	2	2	3	1	1	3	2	4	4	4	3	3	4	4	3	3	2	2	3	2	3	4	1	3	1	2	2	1	4	3	4	3	3	3	4	3	4	4	4	2	2	4	3	3	3	4	2	1
46	2	2	1	3	1	1	3	2	5	5	5	2	2	3	2	5	5	5	3	5	5	4	5	1	3	1	2	2	3	2	5	5	5	5	3	4	4	4	5	5	2	2	5	3	4	2	1	2	2
47	1	2	1	3	1	1	3	2	4	4	4	3	2	2	4	3	4	4	5	5	5	4	5	5	5	5	5	4	3	3	3	3	3	3	3	3	3	3	3	3	3	3	3	3	3	3	3	3	3
48	1	1	3	4	2	5	7	12	4	4	4	4	4	4	4	3	3	3	4	2	4	4	4	1	3	1	3	2	2	4	4	4	4	4	3	3	3	2	2	2	3	3	3	4	4	4	4	4	4
49	1	1	3	4	1	1	3	10	4	4	4	4	4	4	4	4	4	3	3	3	3	4	5	1	3	1	2	2	2	2	3	3	3	3	1	2	2	1	1	3	1	1	3	2	4	4	4	4	4
50	1	1	3	4	1	5	3	2	5	4	4	4	4	4	4	4	4	4	3	3	4	3	4	1	3	1	2	2	3	3	4	4	4	4	4	4	4	4	4	4	2	2	4	3	4	3	4	2	2
51	1	1	3	4	1	2	3	12	4	4	4	4	2	2	2	3	3	3	2	3	3	3	4	1	3	1	3	2	1	3	3	2	1	1	3	3	3	3	3	3	1	3	4	2	4	2	2	3	3
52	1	1	3	5	1	5	3	17	4	4	4	4	4	3	4	4	4	4	4	4	4	3	4	1	3	1	2	2	2	4	4	4	4	4	3	3	4	3	3	4	3	4	4	2	4	3	4	4	4
53	1	1	3	4	1	3	3	5	3	3	4	4	3	3	3	3	3	5	3	3	3	3	3	3	3	1	2	2	3	3	3	3	3	3	2	3	3	3	3	2	2	2	3	3	4	3	3	3	3
54	1	1	2	4	1	2	3	4	3	4	4	4	4	4	4	4	4	4	2	3	4	3	4	1	3	1	2	1	2	3	4	4	5	5	4	4	4	4	5	3	2	2	2	3	4	3	4	4	4
55	1	1	3	4	1	4	7	2	4	4	4	4	4	4	4	3	5	5	3	5	3	5	5	1	1	1	2	1	5	3	5	4	4	1	4	5	5	4	5	3	3	3	5	4	4	4	4	4	4
56	1	1	3	4	1	3	3	10	3	3	3	3	3	3	3	4	3	3	3	3	3	3	3	1	1	1	1	1	3	3	3	3	2	4	3	3	2	1	4	1	2	1	4	1	2	2	2	1	2
57	1	1	2	4	1	5	2	10	3	4	4	4	2	4	4	3	3	3	2	3	3	3	3	1	3	1	2	2	3	3	3	2	2	3	2	2	3	3	3	3	3	2	3	2	3	2	3	2	2
58	1	1	4	4	1	5	3	3	4	4	5	5	4	4	4	5	5	3	3	5	4	5	5	1	1	3	3	1	1	3	3	1	3	3	1	1	1	1	1	1	1	1	4	3	4	2	4	4	4
59	1	1	4	5	1	5	3	15	2	4	4	4	4	4	4	5	5	3	3	4	3	3	4	1	3	1	2	2	4	4	5	4	5	3	3	3	3	3	3	4	4	2	4	3	3	3	3	4	4
60	1	1	3	4	1	5	3	4	4	4	2	3	3	3	4	3	2	3	1	2	2	2	3	1	3	1	3	3	3	3	3	5	3	3	4	5	5	5	4	3	1	1	2	4	4	4	2	2	1
61	1	1	3	4	1	5	3	4	4	4	4	4	4	4	4	4	4	4	2	3	3	5	4	1	3	1	2	1	2	2	3	4	2	2	2	2	3	3	3	4	4	4	4	2	2	3	2	3	2
62	1	1	4	4	1	4	3	10	5	5	5	5	5	4	5	4	4	5	5	4	4	5	5	1	3	1	2	1	2	2	2	2	4	2	1	1	1	1	1	4	1	1	4	1	1	1	1	4	4
63	2	1	3	4	1	3	3	11	5	5	4	4	3	4	4	5	5	5	1	3	3	5	4	1	3	1	2	2	2	3	5	4	5	5	5	5	5	5	5	5	3	3	4	3	4	4	4	2	1
64	1	1	4	4	1	5	3	20	4	4	4	4	4	4	4	5	5	5	5	4	3	5	5	1	3	3	2	2	1	3	3	3	3	3	1	1	1	1	4	1	1	1	5	2	4	3	3	4	4
65	1	1	3	4	4	2	3	13	4	4	4	4	4	4	4	4	4	4	5	4	3	4	4	3	3	4	3	1	3	4	2	2	3	4	4	5	5	5	5	4	3	3	3	4	4	4	4	4	4
66	1	1	2	4	1	1	3	2	5	4	5	4	3	4	4	5	5	5	5	5	4	5	5	1	3	1	3	2	2	4	4	3	5	5	3	5	3	4	5	4	3	4	4	3	5	2	5	2	2
67	1	1	3	4	1	3	3	3	4	4	4	4	4	4	4	5	5	5	4	5	4	5	5	1	3	1	2	2	2	3	4	5	4	4	3	4	4	3	3	4	3	3	5	3	4	4	4	4	3
68	1	1	3	5	4	5	3	14	4	5	5	5	4	4	4	4	4	4	3	3	4	5	4	1	3	1	2	2	3	2	4	4	4	4	1	1	2	2	2	4	1	1	2	1	2	1	3	5	3
69	1	1	3	4	2	1	2	13	3	4	3	5	4	4	4	5	5	5	5	5	4	2	5	1	3	1	2	1	1	4	3	1	1	3	2	4	3	3	3	3	3	2	3	1	4	3	4	3	3
70	1	1	3	3	1	5	3	6	4	4	4	2	4	2	2	3	3	2	1	4	3	3	1	1	3	1	2	2	1	1	3	4	3	3	4	5	5	5	5	1	1	1	1	1	3	3	2	3	2
71	1	1	2	4	1	1	2	2	3	4	5	4	4	4	3	5	5	4	4	5	3	4	3	1	3	1	2	2	2	2	4	3	4	3	2	3	3	2	3	4	1	1	1	3	3	3	3	3	3
72	1	1	3	5	1	3	3	6	3	4	5	4	4	4	4	5	5	5	3	4	5	5	5	1	3	1	2	2	4	3	3	4	4	2	1	3	2	2	2	4	1	1	3	1	3	1	1	3	3
73	1	2	1	3	1	1	3	3	3	5	5	3	2	4	4	4	4	4	3	5	4	5	4	1	3	2	2	2	3	4	4	5	4	3	3	4	3	4	3	4	2	2	3	2	4	3	2	2	3
74	1	2	2	3	1	1	3	3	4	4	5	4	4	4	4	5	5	5	4	5	4	4	4	1	3	1	2	2	1	2	4	3	4	4	2	2	3	2	2	5	5	3	3	2	3	4	1	3	3
75	1	1	3	4	1	5	3	15	4	4	5	4	4	4	4	5	5	5	3	5	5	5	5	1	3	1	2	2	3	3	3	3	3	3	2	3	3	3	3	2	1	2	3	2	2	3	2	4	4
76	1	1	3	4	1	3	3	5	4	4	4	5	2	4	4	5	5	4	4	4	4	5	4	1	3	1	2	2	2	1	3	2	2	3	1	2	2	1	2	4	1	3	5	2	4	4	2	3	4
77	1	2	2	4	1	1	2	3	4	4	5	4	4	4	3	5	5	5	5	5	5	5	4	1	3	1	3	1	1	3	1	3	5	5	1	1	1	1	1	5	4	4	5	2	4	2	5	2	2
78	1	1	5	4	3	4	4	15	4	4	5	4	4	5	5	5	5	3	2	3	4	3	5	1	3	1	3	2	4	5	5	5	2	4	2	4	4	5	4	4	4	2	4	4	5	4	4	4	3
79	2	1	2	4	1	2	4	2	4	4	5	3	4	4	5	5	5	5	5	5	5	4	4	1	3	2	2	3	5	3	5	5	5	3	3	4	3	4	3	5	3	3	4	2	4	3	4	3	4
80	1	1	1	5	1	1	3	2	4	4	5	5	4	4	4	4	4	4	5	4	4	5	4	1	3	1	3	2	2	3	4	4	4	4	3	3	4	4	4	5	2	3	5	2	5	3	4	1	3
81	1	1	3	4	1	5	1	4	4	5	5	5	5	5	5	5	5	5	5	5	5	5	5	1	5	2	1	2	4	3	5	5	5	5	3	5	5	5	5	5	3	3	3	3	5	4	3	4	4
82	1	1	2	3	1	1	3	2	5	2	4	4	3	3	4	3	5	5	3	4	4	3	5	1	3	1	2	3	5	5	5	5	5	5	3	5	5	5	5	5	5	5	5	2	5	2	5	1	3
83	1	2	2	4	5	1	3	10	4	4	3	3	4	3	4	5	5	5	5	5	5	5	5	1	3	2	3	2	1	1	2	3	3	3	3	1	2	1	1	4	4	4	4	4	4	4	4	3	2
84	2	2	2	4	4	1	3	2	2	4	4	4	4	3	3	4	4	4	3	4	5	5	5	1	3	1	2	2	3	3	3	3	3	4	2	4	3	3	3	5	3	4	5	3	4	3	5	5	3
85	1	1	3	4	1	2	4	12	4	2	4	5	3	4	4	5	5	3	4	4	4	5	5	1	3	1	2	2	2	2	3	4	3	2	1	2	3	3	3	3	1	1	4	1	4	2	3	4	4
86	1	2	2	3	1	2	6	3	4	4	4	4	4	3	4	5	4	3	3	4	2	4	3	3	3	1	2	2	2	1	3	3	4	4	1	1	3	1	1	4	2	2	4	3	3	3	4	3	3
87	1	2	2	3	1	1	3	2	4	4	2	3	3	2	3	4	4	4	4	4	4	3	5	1	3	1	2	2	2	2	4	2	4	4	4	4	4	4	4	4	3	3	4	4	4	4	3	2	2
88	1	1	3	4	1	3	3	14	4	4	4	4	2	4	4	3	4	4	3	4	3	3	2	1	3	5	2	2	2	3	4	4	3	3	1	3	3	3	3	4	3	4	3	2	4	3	4	3	2
89	1	2	2	4	1	1	1	5	4	4	4	4	4	3	4	3	3	3	3	3	3	4	4	1	3	1	2	2	1	1	1	1	4	1	1	1	1	1	1	4	1	1	1	1	2	1	4	2	2
90	1	2	2	4	1	1	2	2	4	4	4	3	3	4	5	3	4	3	2	4	2	4	5	1	3	1	2	2	2	3	4	4	5	5	3	4	5	5	4	3	4	4	5	4	4	3	4	3	2
91	1	1	3	4	1	5	3	15	4	4	4	4	4	4	4	5	5	5	5	5	5	5	5	1	3	3	2	2	1	4	4	1	4	3	2	3	4	4	4	5	5	3	5	2	3	2	4	4	4
92	2	1	3	4	1	3	3	9	4	4	2	3	4	4	3	5	5	5	5	3	5	5	5	1	3	1	2	2	3	3	3	5	3	3	3	4	4	3	3	3	3	3	3	2	4	4	4	4	3
93	1	1	3	4	1	2	3	2	4	4	4	3	3	3	3	5	5	5	4	5	3	3	4	1	3	1	2	2	3	3	2	4	2	4	2	3	3	2	3	3	2	2	2	3	4	3	3	1	1
94	2	1	2	4	1	2	5	2	4	3	4	4	3	3	4	3	3	3	4	4	3	3	5	1	3	5	2	4	2	3	3	3	3	3	2	2	3	3	3	4	3	2	3	3	4	3	5	3	4
95	1	1	2	3	1	3	3	5	4	3	2	4	4	4	4	5	5	5	4	4	5	5	5	1	3	1	2	2	1	2	3	2	3	4	1	3	3	3	3	4	2	1	1	1	4	2	4	4	4
96	1	1	3	3	1	3	3	15	3	3	4	4	4	4	3	3	3	2	1	4	2	4	3	1	3	1	3	2	4	3	3	3	4	4	4	3	4	4	3	5	3	2	4	3	3	2	4	3	3
97	1	1	3	4	4	3	3	15	4	4	4	4	4	4	4	4	4	4	3	3	2	3	2	1	3	1	2	2	3	4	4	3	4	4	1	1	1	1	1	1	1	1	4	3	4	3	4	2	2
98	1	1	3	4	1	2	1	12	4	4	4	4	2	4	4	3	5	4	3	5	3	5	5	1	3	1	2	2	5	5	3	4	3	4	3	4	3	2	3	5	3	1	5	4	4	4	2	4	4
99	1	1	2	4	1	2	3	10	4	4	5	5	4	4	4	5	5	5	5	5	4	5	5	1	3	2	2	1	2	3	4	2	3	4	5	4	5	4	5	5	4	4	5	3	4	4	4	4	4
100	2	1	2	4	1	1	3	5	4	4	4	5	3	4	4	5	5	5	3	5	5	5	5	1	4	3	2	1	4	3	5	4	5	3	1	3	3	5	5	5	3	2	1	2	4	3	4	4	3
101	1	1	3	4	1	2	3	16	5	4	5	5	4	5	5	5	5	5	5	4	5	4	3	1	3	3	1	1	4	4	5	5	5	4	3	4	3	4	3	5	3	3	4	4	5	4	4	4	5
102	1	1	2	3	1	2	3	5	4	4	4	4	4	4	4	4	5	4	5	4	4	4	4	1	3	1	2	2	3	3	3	3	4	4	1	3	3	3	3	4	2	3	4	2	3	3	3	4	3
103	1	1	3	4	1	1	2	2	3	4	4	4	4	4	3	3	3	3	5	3	3	3	5	1	1	2	3	1	5	3	3	3	3	3	3	3	3	5	3	5	1	3	5	2	3	3	4	2	2
104	1	2	3	4	1	2	6	10	4	4	4	4	3	3	3	5	5	5	5	5	3	4	5	1	1	1	3	1	1	3	1	3	3	1	1	1	1	1	1	2	1	1	3	1	4	1	1	4	4
105	1	1	2	4	1	1	1	14	5	5	5	4	2	3	5	5	4	5	3	5	5	4	5	1	3	1	2	2	3	2	2	5	2	2	1	1	3	2	3	5	5	3	4	1	4	1	1	5	4
106	2	1	4	1	5	1	3	4	2	4	2	2	2	2	2	3	3	4	3	3	1	2	1	1	3	1	2	2	3	1	3	4	3	3	3	4	3	2	3	1	1	1	1	4	2	4	2	4	2
107	1	1	3	4	2	3	2	3	4	4	4	4	2	4	4	3	3	2	2	3	3	5	5	5	5	5	5	4	3	2	3	3	3	2	1	3	3	3	3	3	2	2	3	4	4	4	4	2	2
108	1	1	4	4	1	5	3	5	4	4	5	4	4	4	5	5	5	5	4	5	4	5	5	1	3	1	2	2	2	2	4	5	2	4	2	2	2	2	2	3	1	2	4	1	4	4	4	2	2
109	1	1	3	3	1	2	1	7	4	4	4	4	4	3	3	5	5	4	5	5	4	4	5	1	3	1	2	1	3	3	4	4	4	5	3	2	4	5	5	3	3	3	4	4	4	4	5	4	4
110	1	1	5	4	3	4	4	15	3	3	4	4	4	4	3	4	5	2	1	4	2	4	5	1	3	1	2	1	1	1	1	1	3	3	1	1	3	4	5	1	1	1	1	2	3	2	2	4	4
111	1	1	2	5	1	5	3	7	4	4	5	4	4	3	4	5	5	3	5	5	5	5	5	1	3	1	2	2	3	3	3	3	3	3	3	3	3	3	3	3	3	3	3	3	3	3	3	5	3
112	1	2	2	5	1	2	2	3	5	5	4	4	4	4	4	5	5	5	3	5	5	3	5	5	5	5	5	4	3	3	3	3	3	3	3	3	3	3	3	3	3	3	3	3	3	3	3	3	3
113	1	1	4	3	4	5	3	20	2	2	3	3	4	3	4	5	5	3	5	5	3	4	4	1	3	1	2	1	1	1	2	2	2	3	2	1	4	5	5	1	1	1	3	1	2	2	1	5	5
114	1	1	2	4	1	3	3	7	4	4	5	4	4	4	4	5	5	3	4	5	5	5	5	1	3	1	2	1	1	1	2	2	3	3	1	1	5	4	5	3	1	1	2	1	5	3	5	4	4
115	1	1	4	3	1	4	2	13	3	3	4	4	5	4	4	5	5	3	4	5	5	5	5	1	3	1	2	1	2	2	3	3	5	5	3	4	5	5	5	3	2	1	4	1	4	2	4	5	5
116	1	1	3	4	1	4	3	12	4	4	4	4	4	3	3	5	5	4	4	3	4	4	4	1	3	1	2	2	2	2	2	3	3	3	3	3	4	3	4	4	4	4	5	3	4	4	5	4	4
117	1	1	3	4	1	1	4	16	5	5	5	4	3	4	4	5	4	5	3	5	5	5	4	1	3	2	2	1	1	1	2	3	5	5	3	4	3	3	3	5	1	1	5	1	5	1	5	4	4
118	1	1	3	4	2	4	3	14	4	3	5	4	3	4	3	5	5	5	3	3	3	3	5	3	3	3	2	2	1	1	5	1	3	3	3	5	5	5	5	1	1	1	3	2	3	2	4	4	2
119	1	2	1	3	1	2	3	2	5	4	4	4	4	4	4	4	4	4	3	4	3	3	3	1	3	1	2	1	2	4	4	2	4	4	4	4	4	4	3	3	4	4	4	4	4	4	5	2	2
120	1	1	3	4	1	2	3	4	4	4	5	5	5	5	4	5	5	5	5	5	4	5	5	3	3	1	2	2	1	1	3	1	1	3	1	1	1	1	1	3	1	1	3	1	5	1	5	4	3
121	1	1	3	4	2	2	3	6	3	3	4	4	4	4	4	5	5	5	5	5	4	3	5	1	3	1	2	2	2	3	4	3	4	3	1	1	2	3	3	4	4	3	4	2	4	3	4	4	4
122	1	1	2	4	2	1	2	3	4	4	5	5	5	5	5	5	5	5	5	5	5	5	5	1	3	1	2	2	2	4	5	5	5	1	1	1	3	2	2	3	4	1	5	1	5	1	5	3	3
123	1	1	3	4	5	1	3	12	3	3	5	3	3	4	4	5	3	4	1	4	3	5	5	1	3	1	2	1	1	1	1	1	2	2	2	1	3	3	3	2	1	1	2	2	5	2	3	4	3
124	1	1	3	4	4	2	3	14	4	4	4	4	2	4	5	5	5	5	5	5	1	5	5	1	3	1	2	1	1	1	4	5	5	1	1	5	5	5	5	5	1	1	5	1	5	3	4	5	4
125	1	1	3	4	4	5	3	15	3	1	3	3	3	3	3	5	5	5	5	5	3	5	5	1	3	1	2	2	1	1	1	1	1	1	5	5	5	5	5	1	1	1	1	1	1	1	3	5	5
126	1	1	3	4	1	5	3	15	4	4	5	4	2	2	3	5	5	4	4	4	4	4	4	1	3	1	2	2	3	3	4	4	4	2	3	1	4	3	4	4	3	3	4	2	2	2	2	4	4
127	1	2	4	4	4	2	4	5	4	5	5	5	5	5	5	3	5	5	5	5	5	4	5	1	3	1	2	2	2	1	3	4	5	1	1	1	1	1	1	2	1	1	2	1	5	3	4	5	4
128	1	1	2	5	1	3	5	4	3	4	4	4	4	4	4	5	5	5	5	5	5	5	5	1	3	1	2	2	3	3	2	3	4	3	1	3	2	3	3	3	2	1	2	3	3	3	3	2	2
129	1	2	2	4	1	1	4	3	3	4	4	4	4	5	3	5	5	5	5	5	5	5	5	1	3	1	2	2	3	3	3	4	2	2	1	2	3	2	2	3	2	2	2	3	4	3	4	4	4
130	1	2	2	4	2	1	2	13	5	4	4	4	4	4	4	4	4	3	3	4	3	4	3	1	3	1	2	2	3	3	4	2	3	2	1	2	2	2	2	4	4	2	4	2	4	2	4	4	3
131	1	2	3	3	4	1	3	15	4	4	4	4	4	4	4	5	5	5	3	5	3	5	5	1	3	1	2	2	2	2	5	5	5	5	1	5	5	5	5	5	2	2	5	2	4	2	4	4	4
132	1	1	4	4	1	4	8	2	5	5	4	4	3	3	4	5	5	5	3	5	5	3	5	1	3	1	2	2	1	3	3	3	3	4	1	2	1	1	1	5	2	1	4	4	4	3	4	3	3
133	1	1	4	4	2	2	2	30	4	5	5	5	5	3	2	3	3	3	4	3	5	3	4	1	3	2	2	2	4	3	4	4	3	5	5	1	5	3	4	4	5	4	5	2	1	3	4	5	4
134	2	1	2	5	5	1	3	2	5	3	5	4	5	5	4	5	5	5	5	5	5	5	5	1	3	3	3	2	1	3	5	5	5	4	4	5	5	5	5	3	1	2	3	1	4	1	1	3	2
135	1	2	5	5	1	3	3	6	5	4	4	4	4	4	4	5	5	3	4	5	3	4	4	1	3	1	2	2	1	1	5	1	5	3	3	3	3	3	3	5	5	5	5	1	4	2	4	4	2
136	1	1	3	4	1	2	3	16	4	4	5	5	4	4	4	5	5	5	5	5	5	3	5	1	1	1	1	2	4	2	4	5	5	5	4	4	4	3	4	3	2	2	3	2	5	4	5	4	2
137	1	1	3	4	2	2	3	3	4	4	4	4	4	4	4	3	3	3	3	3	3	5	5	1	3	2	2	2	3	3	4	3	4	4	3	3	3	4	3	3	3	3	3	2	2	2	4	2	2
138	1	2	2	4	1	1	3	2	4	4	4	5	5	4	4	4	5	4	3	3	3	3	4	1	3	1	2	2	1	2	3	2	3	4	4	3	3	3	3	4	4	4	4	3	4	3	4	2	2
139	1	1	2	4	1	1	3	5	3	3	4	4	4	4	4	5	5	5	5	5	5	5	5	1	3	3	2	2	4	3	3	4	4	3	4	4	4	4	4	5	3	1	5	1	4	3	4	5	4
140	1	1	2	4	1	2	2	2	3	3	3	3	4	4	4	4	5	5	3	4	2	1	4	1	3	1	3	3	2	4	4	3	4	4	2	3	4	4	4	2	3	3	2	3	4	3	2	3	3
141	1	1	2	4	1	1	2	3	3	3	5	4	4	5	4	5	5	5	5	5	5	5	5	1	3	3	3	2	5	4	3	3	3	3	3	3	4	3	4	5	3	2	4	2	4	4	4	4	4
142	1	1	4	2	2	3	3	10	3	3	4	4	4	4	3	5	5	5	4	4	4	5	4	1	3	3	1	2	4	4	3	3	3	3	1	1	1	1	2	3	1	1	2	3	4	4	4	3	3
143	1	1	2	4	2	2	3	2	4	5	5	5	4	5	5	5	5	5	4	5	5	3	5	1	3	1	2	2	5	5	2	1	5	5	4	4	4	1	1	3	1	4	4	2	1	4	4	3	4
144	1	2	1	3	1	1	3	2	3	4	5	5	4	4	4	5	5	5	3	5	5	5	5	1	3	3	2	2	1	3	1	5	1	1	3	3	1	5	5	5	1	1	3	1	5	5	5	3	1
145	1	1	3	4	1	1	3	5	4	3	5	4	4	4	4	5	4	4	3	3	4	4	4	1	3	1	2	2	2	3	3	1	5	5	3	3	3	2	2	4	2	2	4	3	4	2	5	3	2
146	1	2	3	4	2	1	3	8	3	3	5	5	4	4	4	5	5	5	5	4	4	5	5	1	3	1	2	2	3	3	5	2	4	4	1	1	3	3	3	4	2	2	2	3	5	3	5	2	2
147	1	1	3	3	4	1	3	16	3	3	4	4	4	4	4	5	5	5	5	5	5	5	5	1	3	3	2	2	1	3	4	1	5	5	1	1	1	1	1	4	3	5	5	3	4	3	2	2	1
148	1	1	4	4	2	2	6	10	4	4	2	4	4	4	4	3	4	4	4	4	3	3	3	1	3	1	2	2	1	3	3	4	2	2	2	2	2	2	2	4	4	4	4	2	3	3	4	4	3
149	1	2	2	4	2	1	3	2	4	4	4	4	5	4	4	4	5	4	4	5	4	5	4	1	3	1	3	2	1	3	5	3	3	4	1	4	3	4	4	3	1	1	2	2	5	2	5	1	1
150	1	1	4	4	1	2	4	2	2	4	5	5	5	5	5	5	5	5	4	5	1	5	5	1	3	3	2	2	1	3	1	1	5	2	1	1	1	1	1	1	1	1	1	1	4	1	1	2	1
151	1	1	3	4	1	1	2	6	4	4	4	4	4	4	4	4	3	5	5	4	3	3	3	1	3	2	2	2	3	4	4	3	4	1	1	1	1	1	1	3	2	2	2	2	4	1	2	4	2
152	1	1	2	4	2	1	2	7	4	4	5	5	4	5	4	5	4	3	3	4	3	5	4	1	3	1	2	1	2	4	3	4	4	4	2	2	2	2	3	4	1	1	5	3	4	4	4	3	3
153	1	1	2	4	1	1	2	12	5	4	5	5	4	5	5	5	5	4	5	5	5	4	5	1	3	1	2	2	3	3	2	3	4	1	1	2	1	1	2	4	1	1	3	1	3	5	2	5	5
154	1	1	3	3	2	2	2	10	3	4	4	4	4	4	4	5	5	5	3	4	3	4	3	1	3	1	3	1	3	2	1	3	3	3	2	3	4	3	3	3	2	2	3	4	4	4	3	2	2
155	1	2	2	4	1	2	2	2	4	2	4	3	4	2	4	5	5	5	5	5	4	5	5	1	3	1	3	2	2	3	3	3	5	1	1	2	1	1	3	3	2	3	4	1	1	1	3	3	3
156	1	1	2	4	1	1	3	4	4	4	3	3	3	3	3	5	5	5	5	4	4	4	5	1	3	1	2	1	2	1	2	2	5	4	3	5	5	5	5	2	2	2	2	3	4	1	3	3	2
157	1	1	3	4	1	2	3	15	3	3	4	4	3	4	3	3	5	5	2	5	5	5	5	3	3	1	3	1	5	4	1	3	1	1	1	1	1	1	1	5	1	1	5	1	1	1	1	3	3
158	1	1	3	4	1	3	8	2	4	3	5	4	4	4	4	3	3	3	4	4	2	3	5	1	3	1	3	2	2	3	4	4	5	4	2	3	4	4	3	5	5	4	3	2	4	2	3	3	3
159	1	1	4	5	4	5	3	16	4	4	4	5	3	5	4	5	5	5	5	5	5	5	5	5	5	5	5	2	4	4	4	4	4	4	2	2	4	2	3	4	4	4	4	1	5	1	4	5	4
160	1	1	5	4	4	1	6	26	4	4	4	3	4	2	4	3	4	5	3	3	4	5	5	2	1	3	2	2	2	3	3	2	3	3	1	2	3	3	3	5	1	1	1	2	4	2	4	4	4
161	1	1	3	4	1	5	3	11	5	3	4	3	5	3	3	4	4	3	3	3	3	3	3	1	3	1	2	2	2	2	3	3	3	2	1	3	3	1	1	3	1	2	4	3	2	2	2	4	3
162	1	1	3	4	1	2	2	18	4	4	4	2	4	2	4	5	5	5	5	5	5	2	3	1	3	1	2	2	1	3	3	5	5	5	3	5	3	5	3	5	1	1	3	2	4	2	4	4	2
163	1	1	3	3	1	2	3	9	4	4	4	4	4	4	4	5	5	5	5	5	3	2	5	1	3	2	1	1	2	2	2	5	5	5	1	3	3	3	3	5	3	3	3	2	4	4	4	3	2
164	1	1	3	4	1	1	6	16	4	4	5	5	4	4	4	3	3	4	1	4	3	4	3	5	3	2	3	1	3	1	3	1	3	3	5	1	2	1	1	5	1	1	3	2	2	2	5	2	1
165	1	1	2	3	1	1	4	2	3	4	5	5	4	4	4	5	5	5	5	5	3	5	5	1	1	2	2	2	3	3	5	5	3	3	1	5	5	5	3	5	3	4	4	2	4	3	4	3	3
166	1	1	3	3	4	5	3	17	2	4	5	4	4	4	5	5	5	5	5	5	5	5	5	1	3	1	3	2	2	2	3	3	4	3	3	4	3	4	3	4	3	4	4	2	5	3	4	3	5
167	1	1	4	6	2	5	2	4	2	3	2	2	4	2	4	4	4	5	4	4	4	3	2	1	3	3	2	2	2	3	4	4	3	4	3	4	4	4	4	4	4	4	4	4	3	2	4	2	2
168	1	1	4	4	1	2	3	17	5	4	5	4	4	4	3	5	5	5	5	5	3	5	5	5	3	1	2	3	5	5	5	5	5	5	1	5	3	4	1	4	4	1	5	2	4	4	3	3	2
169	1	1	4	4	3	3	3	3	3	4	4	4	3	3	4	5	5	5	4	5	4	3	3	1	3	1	2	1	2	2	2	1	2	2	3	3	3	3	3	3	2	2	2	2	4	3	4	3	3
170	1	1	5	4	4	5	3	28	4	4	4	4	4	4	4	3	3	3	4	4	4	4	4	1	3	1	2	1	1	3	3	1	3	3	1	1	1	1	1	4	1	1	1	1	4	2	4	3	3
171	1	1	4	3	4	2	3	5	3	4	4	4	3	3	4	5	5	5	1	5	5	5	5	1	2	1	1	1	3	3	3	3	3	3	1	1	5	3	3	3	1	1	1	4	4	4	3	4	4
172	1	1	5	2	3	2	3	3	4	4	4	4	4	4	5	4	4	4	5	3	4	5	5	1	3	1	2	2	3	4	5	4	3	4	2	3	3	3	4	3	3	2	4	4	4	3	4	4	4
173	1	1	3	3	1	2	3	15	4	4	4	4	4	4	4	4	3	4	4	3	2	4	3	1	3	1	2	1	2	2	2	3	2	3	3	3	3	3	2	4	3	3	4	2	4	2	4	3	3
174	1	1	3	2	4	1	2	3	3	4	2	4	3	4	3	3	3	1	2	2	2	3	5	1	1	3	3	3	1	1	1	1	1	1	1	1	1	1	1	1	3	2	3	3	3	2	3	2	2
175	1	1	3	3	2	1	1	2	3	4	5	4	5	5	4	5	4	5	5	3	3	3	5	1	3	3	3	2	1	3	1	3	5	3	1	2	3	1	3	3	1	3	1	1	4	1	3	3	3
176	2	1	2	4	2	1	3	2	4	4	5	4	5	4	5	4	5	5	5	5	5	5	5	3	3	1	2	1	4	4	5	4	4	4	4	5	5	5	5	5	5	5	5	5	4	4	4	4	4
177	1	1	6	3	1	5	1	25	4	4	4	4	2	4	4	3	2	3	1	3	1	3	2	1	3	1	2	2	1	3	1	1	1	3	3	3	2	2	2	5	2	1	3	2	4	3	4	3	3
178	1	2	3	4	4	1	3	10	4	3	5	3	3	5	3	5	5	5	5	5	5	5	4	1	1	1	1	2	1	1	2	3	3	2	3	3	2	2	1	4	1	2	4	3	5	3	4	3	3
179	1	1	3	4	1	2	6	2	3	4	4	4	3	4	4	5	5	5	3	4	3	5	4	1	3	2	2	2	2	3	3	5	3	4	3	3	4	5	5	4	4	3	3	3	4	3	4	2	1
180	2	2	4	5	4	1	3	3	4	4	4	4	4	4	4	4	4	4	3	4	3	4	5	1	3	1	2	2	2	4	4	3	1	4	3	4	4	4	4	4	4	4	4	2	4	2	2	4	4
181	1	1	3	5	2	2	3	12	3	2	4	4	2	4	4	3	3	3	3	5	4	5	4	1	3	4	1	2	1	4	4	1	4	4	1	1	1	1	1	4	2	2	3	1	2	4	4	2	2
182	2	1	2	4	1	2	2	10	3	5	5	2	4	2	3	5	5	3	3	5	3	5	5	1	3	4	3	1	3	3	5	2	2	3	1	1	1	1	1	2	1	1	1	2	4	3	3	5	4
183	2	1	3	5	4	1	2	5	4	5	5	5	5	5	5	5	5	5	4	5	5	5	5	3	3	1	3	2	2	3	3	4	3	4	4	4	5	5	5	5	2	1	3	3	5	3	5	3	3
184	2	1	2	4	1	1	3	6	4	3	4	4	3	2	3	5	5	5	5	5	4	4	4	1	3	1	1	1	3	4	5	4	4	4	3	2	3	4	4	5	4	3	3	4	3	4	4	3	4
185	2	1	2	4	1	1	3	6	4	3	4	3	3	4	3	5	5	5	5	5	4	4	4	1	1	1	1	1	3	4	5	4	5	5	4	3	3	4	4	5	5	4	5	2	4	4	4	4	4
186	2	1	3	4	4	3	3	6	4	4	4	4	4	4	4	5	5	3	4	5	3	5	5	1	3	1	2	1	3	3	4	4	5	5	3	3	5	5	5	3	3	3	3	4	4	4	3	4	4
187	2	1	2	3	1	2	4	2	4	4	4	3	5	4	4	4	4	3	2	4	3	4	5	1	3	1	2	3	2	3	3	3	3	3	4	3	4	4	4	4	3	3	5	3	3	3	2	3	3
188	2	1	4	4	4	5	3	9	2	2	3	2	3	2	4	2	4	2	1	3	4	3	5	1	3	1	2	1	2	2	3	3	4	3	2	2	4	5	5	2	1	1	3	1	4	2	2	5	5
189	2	1	3	4	1	3	6	4	3	3	4	4	4	4	5	5	5	3	2	4	2	4	5	1	3	1	2	3	5	5	5	5	5	4	3	3	4	4	4	3	4	3	4	4	4	4	3	3	4
190	2	2	1	4	1	1	3	2	4	4	3	3	3	3	3	3	3	3	3	3	3	2	5	1	3	1	3	2	4	4	5	5	5	5	1	5	5	5	5	4	1	1	3	4	4	4	4	1	1
191	1	1	4	4	1	4	3	10	3	3	4	4	3	4	4	4	3	5	4	4	3	4	3	5	3	1	1	2	1	2	3	1	4	3	2	1	1	1	1	2	2	2	3	2	4	4	3	3	4
192	2	1	2	3	2	2	2	3	3	3	4	3	3	3	4	4	4	3	2	4	5	4	5	1	3	1	2	3	5	4	3	3	2	2	3	3	5	5	5	3	3	3	4	2	2	2	2	2	3
193	2	2	2	3	1	2	3	2	4	4	4	3	4	3	5	5	5	4	1	5	3	4	5	1	3	1	2	1	4	4	4	4	5	5	4	5	5	5	5	3	4	4	5	4	4	4	3	1	2
194	2	1	5	3	3	5	3	10	2	2	3	3	2	3	4	3	3	1	3	3	3	4	5	1	3	1	2	1	3	3	2	2	2	2	1	1	3	4	4	1	1	1	2	1	4	2	2	5	5
195	2	1	2	4	1	2	2	3	4	4	4	5	3	4	5	5	5	4	3	4	4	5	5	1	3	1	2	3	4	4	5	4	5	5	3	3	5	5	5	3	3	3	4	4	5	5	5	3	4
196	2	2	1	3	1	1	3	2	4	4	4	4	4	4	3	4	5	4	5	3	2	5	5	1	4	1	2	1	3	1	3	3	3	2	1	3	3	3	4	5	3	4	5	2	2	2	4	1	2
197	2	2	2	4	1	1	4	3	4	4	4	4	5	4	5	5	5	5	1	5	5	5	5	1	3	1	2	3	5	5	5	5	5	5	3	3	4	5	5	3	1	1	4	4	3	4	3	2	2
198	2	1	2	4	1	2	3	4	5	4	5	4	3	5	4	5	5	4	2	4	3	5	5	1	3	1	2	2	2	2	2	2	2	2	3	3	3	4	4	5	2	2	4	2	4	1	1	2	1
199	2	3	2	4	1	3	3	7	4	4	4	4	4	4	4	5	5	4	4	5	5	5	5	1	3	1	2	2	1	1	3	3	4	4	2	2	3	1	1	4	3	3	5	2	4	3	4	4	4
200	2	2	2	3	1	1	3	2	4	4	4	4	3	4	4	5	5	4	4	4	4	4	5	1	1	2	2	1	5	5	5	5	4	5	4	4	4	4	4	4	4	4	4	3	3	3	3	3	3
201	1	2	2	3	1	2	3	5	4	4	4	4	4	4	4	5	5	5	5	5	5	5	5	1	3	1	2	2	4	4	4	4	2	2	4	2	3	3	3	2	1	1	3	2	1	1	5	3	3
202	2	1	6	3	4	2	2	7	3	3	3	3	3	3	3	3	3	4	4	3	2	2	3	1	3	5	2	4	5	4	4	4	4	4	5	5	5	5	4	3	1	1	3	5	3	5	3	2	2
203	2	1	3	6	1	2	3	13	4	5	4	5	4	4	4	5	4	4	3	3	3	4	5	1	3	1	2	2	4	3	4	5	4	4	4	5	4	3	4	3	2	1	3	4	3	4	3	4	3
204	2	1	4	2	5	3	2	22	4	4	4	3	4	3	4	5	4	4	4	4	3	3	4	1	3	5	2	4	4	5	5	5	5	5	5	5	5	4	4	4	3	1	4	3	5	3	5	4	4
205	2	1	2	4	4	5	3	2	3	5	4	4	1	2	4	4	3	1	4	4	3	4	5	1	3	3	2	3	1	4	3	1	5	3	1	3	3	1	1	5	4	5	5	1	4	4	5	4	5
206	1	1	3	4	1	3	4	14	1	4	4	5	4	5	5	5	5	3	2	4	2	4	3	1	3	1	2	2	2	2	4	4	5	3	1	4	4	4	5	1	1	1	2	1	4	2	3	4	5
207	2	1	4	1	5	2	3	14	5	4	4	3	4	5	1	3	4	4	1	1	1	4	3	1	3	3	4	1	1	1	1	2	1	3	3	3	1	1	1	5	3	1	4	1	4	5	4	5	4
208	1	1	3	4	1	2	2	6	4	4	4	4	5	5	4	5	5	5	5	5	5	5	5	3	3	2	3	3	5	5	3	3	5	5	3	3	5	4	5	5	5	3	3	4	4	4	2	5	4
209	1	1	2	4	1	1	4	5	4	4	5	5	3	5	3	5	5	5	5	4	3	5	5	3	3	2	3	2	4	4	5	3	5	5	1	1	2	4	3	5	3	1	5	3	4	3	5	3	2
210	1	1	1	4	1	5	3	4	3	2	3	3	3	3	2	3	3	3	3	3	3	3	3	1	3	3	2	1	2	3	4	3	3	4	4	3	3	4	3	3	3	3	3	3	2	3	3	3	3
211	1	2	1	3	5	1	3	3	4	5	4	4	4	5	5	5	5	5	4	4	5	5	5	1	1	2	1	1	4	5	4	4	4	5	5	5	5	5	4	5	5	5	4	5	4	4	4	4	4
212	2	2	1	3	5	1	3	2	4	4	3	3	4	3	3	3	4	3	3	3	4	4	4	2	3	2	2	1	3	4	3	3	4	4	3	3	4	3	3	4	3	3	3	4	3	4	4	4	4
213	2	2	1	3	5	1	2	2	3	3	3	4	4	3	4	3	3	4	4	3	3	3	4	1	4	2	2	1	4	4	5	5	4	4	4	4	5	5	5	4	4	5	5	5	5	4	4	4	4
214	2	2	1	3	4	1	2	2	4	4	4	5	5	4	4	5	5	4	4	5	5	5	5	1	2	2	1	1	3	3	3	3	3	3	3	4	3	3	3	4	4	4	5	5	5	4	4	3	3
215	1	2	2	3	5	1	3	2	4	5	4	5	5	4	4	4	4	4	5	5	4	4	4	2	3	2	2	1	4	5	4	4	5	4	5	5	4	4	5	5	5	4	4	5	5	4	5	5	5
216	1	1	3	4	1	4	2	10	4	4	3	4	3	4	4	4	5	4	5	4	5	4	4	3	2	2	2	1	3	4	4	3	3	3	4	3	4	3	4	4	3	4	3	4	5	4	5	4	5
217	1	2	2	4	1	1	6	4	3	4	4	3	3	4	3	3	4	4	3	4	4	4	4	1	3	2	2	2	4	4	3	4	4	4	3	3	4	3	3	4	3	3	4	4	5	5	4	4	3
218	2	1	3	4	1	2	2	11	3	4	4	3	3	4	4	5	5	4	5	5	4	4	5	1	3	2	2	2	4	3	4	3	4	4	3	4	4	4	3	5	4	4	4	3	4	4	4	3	4
219	1	2	1	4	1	1	2	2	3	4	4	4	4	4	3	5	5	5	5	4	4	5	5	5	3	2	2	2	4	4	3	3	3	5	3	4	4	5	5	5	3	3	4	3	4	3	4	2	2
220	1	2	1	3	1	1	2	3	4	4	5	5	4	4	4	5	5	5	5	4	4	4	4	1	3	2	2	1	4	4	3	3	3	4	1	2	3	4	4	2	2	3	4	4	4	4	4	2	3
221	2	1	2	3	1	1	3	5	1	1	5	1	5	1	5	5	5	5	5	5	5	5	4	1	3	2	2	2	3	3	4	5	5	5	1	1	1	1	1	3	1	1	5	1	4	5	1	3	5
222	2	1	3	6	1	4	3	5	3	2	4	5	1	2	4	3	3	2	5	5	3	5	3	1	3	1	2	2	3	4	4	4	2	1	1	1	2	3	3	5	5	2	2	1	4	3	4	2	4
223	1	2	2	3	1	1	2	3	4	2	4	4	2	2	4	3	4	2	5	5	4	5	3	1	3	1	2	2	3	4	4	3	2	2	1	1	2	3	3	4	4	2	2	1	4	3	3	2	4
224	2	1	2	3	1	1	6	4	4	3	3	4	3	3	2	4	5	4	4	3	4	5	4	1	2	1	2	2	1	2	4	3	4	4	2	4	3	4	4	4	3	4	4	2	4	3	4	3	4
225	1	1	2	3	1	1	3	6	2	2	4	2	3	2	2	3	3	2	5	5	4	5	4	1	3	2	2	2	1	1	2	3	1	4	1	4	5	4	4	4	4	1	4	1	3	1	1	3	4
226	1	2	2	3	1	1	3	4	4	4	3	4	3	4	3	4	5	4	3	4	3	3	4	1	3	1	2	2	1	4	2	3	3	3	1	3	4	4	3	4	4	3	4	3	4	3	5	3	4
227	1	1	2	4	1	2	3	2	5	5	5	4	5	4	4	5	5	5	5	5	3	5	5	1	3	1	2	2	1	3	5	3	4	4	2	3	4	3	3	5	4	3	4	4	4	3	2	3	3
228	2	2	2	3	1	3	1	2	4	4	3	4	3	4	3	4	3	4	3	3	4	4	4	1	2	2	3	2	3	3	3	4	3	3	2	2	3	2	2	5	5	4	5	4	4	4	5	4	4
229	1	1	2	3	4	3	1	3	3	2	4	4	4	4	4	2	3	3	2	3	3	2	4	1	2	2	2	1	2	3	2	3	3	3	4	4	4	4	4	3	3	3	3	3	3	3	3	2	4
230	1	1	3	4	1	2	3	19	4	3	5	4	3	4	4	5	5	5	3	5	4	5	5	1	3	1	2	2	3	3	4	4	5	5	3	4	5	4	3	5	4	4	4	4	5	4	5	5	3
231	2	2	1	3	1	1	3	2	3	2	3	2	3	4	5	2	3	2	4	5	4	4	5	5	5	5	5	4	2	3	3	3	3	3	5	5	5	5	5	2	2	4	4	3	3	3	5	2	2
232	2	2	2	4	1	2	3	2	3	4	2	4	4	4	4	4	4	5	5	5	5	4	5	1	5	4	5	1	5	3	5	3	5	4	3	4	3	4	4	3	4	3	3	3	4	4	4	3	4
233	1	1	2	3	1	3	3	5	4	5	4	5	5	4	5	5	5	5	5	5	5	5	5	1	3	2	2	2	4	5	4	4	5	5	3	3	3	3	3	2	2	2	2	4	4	4	4	4	4
234	1	1	3	3	4	4	2	8	4	4	5	5	5	5	5	5	5	5	5	5	4	5	5	1	3	2	3	2	3	3	3	2	3	4	2	2	2	3	3	4	2	2	2	2	4	4	4	3	3
235	2	1	3	4	1	5	3	10	4	5	5	5	5	5	4	5	5	5	5	5	5	5	5	1	3	1	2	2	4	4	4	4	4	4	5	3	4	4	4	5	2	2	3	3	4	4	4	4	4
236	1	1	4	3	4	4	5	7	4	4	5	4	5	4	5	5	5	5	5	5	4	4	5	1	2	2	2	2	3	3	3	3	3	4	2	2	2	2	3	4	4	3	4	4	5	4	5	4	4
237	1	2	2	3	1	1	3	2	4	4	4	2	2	2	2	3	2	4	2	2	3	3	2	1	3	2	3	2	1	3	2	4	4	4	4	4	2	3	3	4	2	2	3	3	3	2	4	2	3
238	2	1	3	5	1	4	3	12	5	5	5	4	5	4	3	5	5	5	2	4	4	3	4	1	3	1	2	2	1	3	3	1	1	3	1	1	1	4	4	4	2	2	3	3	4	1	4	5	3
239	2	1	3	4	1	4	2	15	3	3	4	3	3	5	4	5	5	5	4	5	4	4	5	1	3	1	2	1	1	1	3	2	2	4	1	1	1	1	1	3	3	2	4	2	4	3	3	3	3
240	1	1	4	2	4	5	2	30	1	1	4	5	5	5	5	5	1	1	3	1	1	1	4	4	2	1	2	1	1	1	1	1	1	1	2	1	3	4	5	5	1	1	5	2	4	1	5	5	5
241	1	2	2	3	1	1	3	2	4	5	4	3	2	3	4	5	4	5	1	4	2	5	3	1	3	3	2	1	4	1	2	1	4	5	3	5	3	1	1	4	2	1	4	1	4	4	4	3	2
242	1	1	6	2	4	5	5	13	2	1	1	1	5	1	4	3	1	1	4	3	1	1	2	4	5	5	1	1	1	5	1	4	1	1	5	4	5	1	1	1	1	1	3	4	4	1	4	4	4
243	1	1	3	4	1	5	3	2	3	4	3	4	3	3	3	5	5	3	5	5	3	3	4	2	4	3	5	2	3	3	4	4	4	4	3	3	4	3	3	4	2	3	3	3	4	4	3	4	3
244	2	2	2	3	1	2	3	2	2	3	4	4	4	4	4	3	3	4	4	2	4	3	2	3	2	2	2	1	2	3	4	2	3	4	2	3	4	4	4	2	2	3	3	3	3	3	1	3	3
245	2	1	3	4	1	3	2	10	4	4	4	3	4	4	4	5	5	5	5	5	5	4	5	1	3	1	3	2	3	4	4	4	5	5	3	4	4	4	4	3	4	4	3	3	4	3	3	4	4
246	1	2	2	4	1	1	3	2	2	3	5	4	5	4	5	3	4	5	4	4	5	5	4	4	4	4	1	1	2	3	4	4	5	5	4	4	3	3	5	3	3	4	4	4	4	5	5	3	3
247	1	2	2	4	1	1	3	2	4	2	3	4	4	3	3	3	3	4	4	4	3	4	5	2	5	3	5	2	3	4	3	4	4	5	2	3	4	3	5	4	2	3	5	5	5	3	5	3	3
248	2	1	3	4	4	2	2	2	2	3	2	3	4	3	2	1	3	2	3	2	4	2	4	2	2	1	2	2	2	3	2	3	2	3	1	2	2	5	2	3	2	4	4	3	2	3	2	2	3
249	2	3	3	4	4	3	6	10	4	4	5	5	5	5	5	5	5	5	5	5	5	5	5	1	2	1	2	1	1	1	4	5	5	5	3	4	4	4	5	5	5	5	5	5	5	5	5	4	4
250	2	2	2	3	5	1	4	2	1	4	2	1	1	1	1	4	5	3	5	4	5	4	4	2	5	2	3	1	3	1	1	3	1	3	4	5	4	1	1	1	2	1	5	1	1	3	1	1	1
251	1	2	2	3	1	2	3	2	4	5	5	4	4	4	5	4	5	4	2	2	4	5	5	1	3	1	2	1	2	2	4	4	5	5	4	5	4	5	5	4	5	4	5	4	4	5	3	1	2
252	1	2	1	3	5	1	2	5	4	4	4	4	5	5	5	5	5	4	4	5	4	4	5	1	1	2	3	1	4	4	5	4	4	4	3	4	3	3	4	4	3	3	4	4	4	3	3	3	4
253	1	2	2	3	1	1	3	2	4	4	4	4	5	5	5	4	3	5	4	4	2	3	4	1	4	1	2	1	1	1	4	3	4	4	5	5	5	5	5	3	3	2	2	3	4	4	4	2	2
254	2	1	2	3	5	2	1	3	4	4	4	4	4	4	4	4	4	4	4	4	4	4	4	1	2	1	1	1	5	5	5	5	5	5	4	4	4	4	4	2	2	1	1	5	2	5	5	2	2
255	1	1	3	5	1	2	6	7	2	4	4	3	5	1	4	4	3	4	1	4	4	1	3	1	5	3	4	2	2	4	5	2	5	3	5	5	5	5	3	3	1	4	5	4	5	4	4	4	5
256	1	2	5	5	1	4	3	4	4	3	4	4	4	5	4	4	4	3	4	5	3	4	3	1	5	3	2	4	4	3	5	3	4	4	4	5	4	5	1	1	5	5	4	5	4	5	3	4	3
257	1	1	5	3	1	2	3	3	1	2	1	5	5	3	4	2	3	1	5	3	1	5	3	1	1	2	3	2	1	2	1	4	1	5	4	1	4	3	1	3	2	5	5	1	2	1	5	1	3
258	2	1	4	4	4	2	7	6	5	3	5	3	5	3	5	5	5	3	2	3	3	4	3	4	3	1	3	1	1	2	3	4	5	2	2	3	4	2	3	3	2	3	3	3	2	1	2	2	3
259	2	1	3	3	2	2	8	4	5	5	3	5	5	5	3	3	3	4	2	2	5	1	5	1	3	4	3	1	2	2	3	3	3	2	3	3	2	2	2	4	4	4	2	3	3	2	2	1	2
260	1	1	4	3	4	1	3	5	1	1	5	5	3	1	5	1	1	3	5	1	3	5	2	1	1	1	3	3	1	5	1	4	5	3	4	4	1	3	5	4	5	4	2	3	3	1	3	4	1
261	1	2	2	4	1	1	7	2	5	5	5	5	5	5	5	5	5	5	5	5	5	5	5	1	1	1	3	3	5	5	5	5	5	5	5	5	5	5	5	4	5	5	4	5	4	5	5	1	3
262	1	1	3	4	4	3	4	8	4	4	4	4	3	4	3	3	2	4	3	4	5	5	5	2	4	1	3	2	4	4	3	4	2	3	2	4	4	3	3	3	4	4	5	3	4	4	3	3	4
263	1	2	1	1	2	2	3	5	1	2	3	2	2	3	3	1	2	3	2	2	3	3	3	2	3	3	3	2	1	2	3	4	4	4	1	2	3	3	3	1	2	2	1	1	2	2	3	1	2
264	2	2	2	2	4	1	2	3	1	2	1	3	5	2	4	3	5	1	2	3	1	2	3	2	1	1	2	2	1	3	5	5	3	2	1	1	2	5	2	1	2	1	3	1	2	1	5	1	3
265	1	1	4	4	2	2	2	5	1	1	1	1	1	1	1	3	3	3	3	3	3	3	5	5	4	3	2	2	1	1	1	1	5	5	3	3	3	3	3	5	4	4	5	5	5	5	5	5	4
266	2	3	2	4	4	5	8	5	3	3	3	4	3	3	3	2	5	5	3	3	5	3	5	1	4	3	5	2	4	5	3	4	5	5	5	5	5	5	4	5	4	4	5	4	3	4	4	2	3
267	1	2	3	1	4	5	4	2	2	2	2	3	4	2	3	5	5	5	5	5	5	5	4	1	3	3	5	2	4	5	3	4	5	5	5	5	5	5	5	5	3	4	4	3	3	3	3	1	1
268	1	1	4	3	4	3	3	2	3	3	3	4	3	3	4	4	4	5	5	4	1	5	2	1	3	1	4	2	3	3	3	3	3	5	3	3	3	3	3	5	4	4	4	3	3	4	4	4	4
269	1	2	2	4	1	2	3	4	5	4	5	3	3	4	4	4	5	4	3	3	4	5	5	1	1	1	2	2	1	3	4	4	3	3	2	3	4	4	5	5	2	2	4	3	2	3	4	3	4
270	1	2	2	3	1	2	3	3	4	4	3	3	4	4	4	5	4	4	3	3	4	4	5	5	4	3	3	1	1	3	4	4	3	3	1	3	3	4	4	4	3	2	4	3	4	3	4	4	4
271	1	2	2	3	1	2	3	2	4	4	4	3	3	4	4	5	4	4	3	3	3	5	5	1	1	1	2	2	1	3	4	4	3	3	1	3	3	4	4	4	3	3	5	3	2	3	3	3	4
272	1	2	1	3	2	1	3	2	3	4	4	4	4	4	3	5	4	4	5	4	3	5	4	1	5	4	3	2	2	3	4	4	1	2	2	4	4	4	4	5	3	3	5	3	2	3	4	3	4
273	1	1	4	4	1	4	6	10	4	4	4	3	3	3	4	5	4	4	5	5	4	3	4	1	3	1	2	2	3	4	4	4	4	5	3	3	4	4	4	4	3	3	4	2	4	4	4	4	4
274	2	2	2	3	5	1	2	3	4	3	2	2	2	2	4	3	2	4	3	2	3	2	2	4	4	3	4	3	4	4	4	2	3	4	4	4	5	4	5	4	5	3	3	4	3	2	4	2	2
275	1	2	1	3	1	2	3	4	4	3	5	5	4	4	5	5	5	4	5	5	5	4	5	1	3	1	2	2	3	4	3	3	4	4	3	2	4	4	4	4	3	3	4	2	4	4	4	4	4
276	1	1	3	4	1	5	1	14	4	4	5	4	5	5	4	5	5	5	5	5	5	4	5	1	3	1	2	2	3	4	3	3	4	3	2	2	4	3	4	3	3	3	5	2	4	4	3	4	4
277	1	1	2	4	1	3	1	6	5	5	5	5	5	3	4	5	5	4	5	4	4	5	5	1	3	1	2	2	2	2	5	3	4	4	3	4	3	4	4	3	2	3	5	2	3	2	3	3	3
278	2	2	2	3	2	2	3	3	4	4	4	4	4	4	4	5	5	3	4	3	3	5	5	1	3	1	2	2	1	2	3	2	3	3	4	3	4	5	4	3	3	2	4	2	3	3	3	2	2
279	2	1	2	4	1	2	6	3	3	4	4	3	3	3	4	5	4	3	4	4	4	4	5	1	3	1	2	2	1	1	2	3	3	4	4	5	4	5	3	3	3	3	3	2	3	2	3	2	2
280	1	1	3	4	2	3	3	6	4	4	4	4	4	4	4	5	5	5	5	5	5	5	5	1	3	1	2	2	2	2	2	2	3	3	4	4	4	4	4	3	3	3	3	4	4	4	4	4	4
281	1	1	3	4	1	3	2	8	4	4	3	4	4	4	4	4	4	4	3	4	4	4	4	1	3	1	2	2	2	2	3	3	4	4	2	3	3	3	3	3	2	2	3	2	4	3	4	4	4
282	1	2	2	3	1	1	3	2	3	3	2	3	3	3	3	3	3	3	3	3	2	3	2	1	3	1	2	1	2	2	2	3	2	2	4	4	4	4	4	2	2	2	2	2	2	2	2	2	2
283	1	1	3	3	1	2	2	15	5	5	5	4	4	4	4	4	4	4	2	3	3	4	5	1	3	1	2	2	1	1	1	3	4	4	1	2	3	2	2	1	1	1	1	4	4	3	4	3	2
284	1	1	2	4	1	2	4	2	4	4	4	3	4	4	4	5	5	5	5	5	4	5	5	1	1	2	2	2	1	1	3	1	1	5	1	1	1	1	1	5	5	5	5	4	4	4	4	1	1
285	1	1	3	4	1	2	3	5	3	4	4	2	2	2	4	3	4	3	3	3	2	3	4	3	5	1	3	2	1	2	3	3	4	4	1	2	3	3	4	3	3	2	4	2	4	3	4	3	3
286	1	1	4	3	1	4	3	7	4	3	4	4	4	4	3	5	5	5	5	5	5	5	5	3	3	3	3	2	1	1	1	1	1	1	3	3	3	3	5	5	3	1	4	1	3	3	4	5	4
287	2	2	1	3	1	1	3	2	4	5	5	4	4	5	4	5	4	5	4	4	5	5	4	1	3	1	2	2	2	3	4	3	5	5	1	5	3	4	5	5	5	4	5	2	3	2	4	3	4
288	2	1	2	3	1	1	1	3	4	5	5	4	4	5	4	5	4	5	4	4	5	5	4	1	3	1	2	2	2	3	4	3	5	5	1	5	3	4	3	5	5	4	5	2	3	2	4	3	4
289	1	1	3	4	1	5	3	15	4	5	3	4	4	5	3	5	4	5	3	3	5	3	5	1	3	1	2	2	2	3	4	3	5	5	1	5	3	4	5	5	5	4	5	3	3	2	4	3	4
290	1	1	3	4	1	1	3	6	4	4	4	3	4	4	3	2	4	3	4	2	3	4	3	1	3	1	2	2	1	4	4	3	4	4	2	2	2	2	2	2	3	3	3	4	4	4	4	3	3
291	1	2	2	3	1	1	1	2	5	5	5	5	4	4	5	5	5	5	5	5	5	5	5	1	3	1	2	2	2	3	4	3	3	3	3	4	3	4	5	4	3	3	4	3	3	2	3	3	3
292	2	2	2	3	1	1	3	2	4	4	5	4	2	4	4	4	4	5	4	4	4	5	5	1	1	1	3	2	1	2	4	3	4	5	1	5	3	4	5	5	4	4	5	4	5	4	4	3	2
293	2	2	1	3	1	1	3	2	3	3	3	3	2	4	4	3	3	3	4	4	3	4	3	4	5	5	5	4	2	3	2	2	3	3	3	3	3	3	3	5	3	2	3	3	4	4	4	2	2
294	1	1	4	4	1	3	3	15	3	3	5	5	4	4	4	4	5	4	4	5	3	3	3	5	3	1	1	2	2	3	4	3	2	3	1	1	2	1	2	3	1	1	2	2	4	3	4	4	4
295	1	1	3	4	1	4	5	3	3	2	3	3	3	2	5	5	5	5	3	4	4	5	5	2	3	1	2	1	5	5	3	4	3	4	1	2	3	1	4	3	4	2	5	4	4	2	2	4	5
296	1	1	3	4	1	1	3	6	3	3	4	4	3	3	3	2	2	3	3	3	5	3	3	3	1	1	1	1	3	3	2	2	5	5	3	3	2	2	2	3	3	2	2	3	3	3	3	3	3
297	1	1	3	4	1	3	3	17	4	5	5	5	2	5	5	5	4	5	2	3	4	4	5	1	3	4	2	2	2	3	5	3	3	3	2	1	3	3	2	3	1	1	2	2	4	2	2	3	3
298	1	1	3	4	1	3	2	10	4	5	4	4	3	4	4	5	5	5	3	5	4	5	5	1	3	3	1	1	2	3	4	2	3	4	4	3	3	4	3	2	4	2	3	3	4	3	4	3	2
299	1	1	3	3	1	2	2	11	5	5	5	5	3	5	5	5	4	4	2	4	4	4	5	3	3	1	2	2	1	1	1	4	3	3	1	1	1	1	1	3	1	1	3	3	3	2	2	2	2
300	1	1	3	4	1	3	3	15	4	3	4	4	4	4	4	4	4	4	5	5	5	4	4	1	3	1	2	2	4	5	5	3	4	4	2	3	3	2	3	3	3	4	3	2	4	3	4	5	4
301	1	2	1	3	1	1	3	2	4	4	5	4	4	3	3	5	5	4	3	5	5	5	5	1	3	1	2	2	2	3	3	3	2	2	3	4	3	3	1	4	2	2	4	2	2	2	3	3	3
302	1	2	1	3	1	1	3	2	4	4	4	3	5	3	4	5	5	5	4	4	3	5	4	1	5	1	3	2	1	3	4	3	4	4	2	3	3	4	5	5	2	2	5	2	4	2	3	3	4
303	1	1	4	2	4	4	3	5	4	5	4	4	3	4	3	2	2	3	4	4	3	3	4	2	2	3	3	2	2	3	2	2	3	3	1	2	3	2	2	1	2	2	3	1	2	3	4	1	2
304	2	1	3	3	1	1	6	6	3	3	3	3	3	3	3	5	5	5	5	5	5	5	5	1	4	1	3	2	3	3	4	4	3	3	5	4	4	4	5	4	2	2	3	3	1	1	3	3	4
305	1	1	2	4	4	1	4	5	4	4	4	3	4	4	3	3	2	4	3	4	5	5	5	2	4	1	3	2	4	4	3	2	2	3	2	4	4	3	3	3	4	4	5	3	4	4	3	3	4
306	1	1	3	5	1	1	2	7	3	3	3	3	3	3	3	5	5	5	5	5	5	5	5	1	4	1	3	2	3	3	4	4	3	3	5	4	4	4	5	4	2	2	3	3	1	1	3	3	4
307	2	2	2	3	1	4	6	3	5	4	3	3	4	4	4	3	3	4	3	4	4	4	3	5	3	4	3	3	2	2	3	3	2	4	2	2	3	3	4	3	3	2	2	3	3	2	2	1	2
308	2	2	2	4	5	2	3	8	5	4	3	3	4	4	4	3	3	4	3	3	4	3	3	5	3	4	3	1	2	2	3	3	3	2	2	2	3	3	3	4	4	4	2	3	3	2	2	1	2
309	1	1	3	3	1	1	3	2	3	5	5	5	3	4	3	3	1	5	2	5	3	3	5	4	2	3	2	2	3	2	2	3	4	4	2	2	3	2	2	1	2	2	2	1	3	3	4	2	2
310	1	2	1	1	4	1	2	9	3	5	5	5	3	4	4	3	1	5	5	2	5	3	5	4	2	2	2	2	1	2	3	3	2	2	1	2	3	4	5	1	2	2	1	1	2	3	3	2	2
311	2	2	2	4	1	1	5	5	5	4	5	4	5	3	4	5	5	3	2	3	3	4	3	4	3	3	3	1	2	2	3	4	3	2	3	4	4	3	4	3	2	4	2	3	2	1	2	2	3
312	1	1	4	3	1	5	1	5	4	3	5	4	2	4	4	5	5	3	5	3	3	4	4	2	3	2	3	2	1	2	3	2	2	3	2	3	3	2	3	2	3	4	2	1	2	3	4	5	3
313	1	1	4	4	1	2	3	18	4	5	5	4	2	4	4	5	5	3	5	5	5	5	5	3	3	2	3	2	1	2	3	2	2	3	2	3	3	2	3	2	3	4	2	1	2	3	4	1	2
314	2	1	3	3	1	1	3	6	3	3	3	3	3	3	3	5	5	5	5	5	5	5	5	1	4	1	3	2	3	3	4	4	3	3	5	4	4	4	5	5	2	2	3	3	1	1	3	3	3
315	1	1	3	4	1	1	3	3	3	5	4	2	5	2	4	5	5	3	2	5	3	3	3	4	3	3	2	1	2	4	1	5	2	3	1	3	5	3	4	3	5	1	5	4	5	5	2	3	4
316	1	1	5	3	2	2	2	5	3	5	4	2	5	2	4	5	5	3	2	5	3	3	3	4	3	3	2	1	2	4	1	5	2	3	1	3	5	3	4	3	5	1	5	4	5	5	2	3	4
317	1	2	2	4	5	2	3	7	5	4	5	4	5	3	4	5	5	3	2	3	3	2	3	4	3	4	3	1	2	2	3	2	2	3	3	4	4	3	4	3	2	4	3	3	2	1	2	2	2
318	2	2	2	3	1	1	7	2	5	4	5	4	5	3	4	5	5	3	2	3	3	2	3	4	3	4	3	1	2	2	3	2	2	3	3	4	4	3	4	3	2	4	3	3	2	1	2	2	4
319	2	1	3	4	1	1	3	4	1	2	2	3	3	2	5	3	2	4	3	4	5	5	5	2	4	1	3	2	3	4	3	4	2	3	2	4	4	3	3	3	4	4	5	3	4	4	3	3	4
320	1	1	3	4	1	1	3	8	1	2	2	3	3	2	5	3	2	4	3	4	5	5	5	2	4	1	3	2	3	4	3	4	2	3	2	4	4	3	3	3	4	4	5	3	4	4	3	3	4
321	1	1	2	4	1	1	3	10	4	4	5	4	5	4	4	5	5	5	4	4	2	4	4	1	3	1	5	2	1	4	4	2	4	3	3	5	4	4	4	4	2	3	4	3	4	4	4	4	3
322	1	2	3	4	1	5	8	7	4	3	3	4	3	2	2	3	3	2	2	3	2	3	4	1	3	1	4	2	1	2	3	1	3	3	2	2	3	3	3	2	1	1	3	1	4	2	4	3	3
323	1	1	3	4	1	3	3	4	3	4	4	4	3	3	3	3	4	4	3	3	3	4	4	1	4	1	4	2	3	3	4	3	4	4	4	4	3	4	4	3	3	2	3	2	2	2	2	2	2
324	1	1	2	4	1	3	1	5	4	5	5	4	3	3	3	5	5	3	2	4	3	3	3	1	3	1	2	2	1	3	4	3	4	3	2	2	2	2	2	3	1	1	2	3	4	3	3	2	1
325	1	2	2	4	3	5	1	3	4	3	4	4	5	3	4	5	5	4	4	5	3	4	5	1	3	1	2	2	1	3	4	3	4	4	2	2	3	2	3	3	2	3	3	3	4	3	2	2	3
326	1	1	3	4	1	5	3	15	4	4	3	2	4	4	3	4	5	3	3	4	3	3	5	1	3	1	2	4	1	3	3	4	4	4	2	3	2	3	2	3	4	3	4	3	3	3	4	4	3
327	2	1	2	3	1	1	3	6	4	4	4	4	4	4	4	5	5	5	3	3	3	3	5	1	3	1	2	2	2	2	5	5	5	5	4	4	4	4	4	3	3	3	3	3	3	3	3	1	1
328	1	1	3	4	1	4	6	5	4	4	4	2	2	2	2	5	4	3	5	3	4	4	4	1	3	1	3	1	5	4	5	3	5	4	3	4	5	4	5	5	4	3	5	5	4	5	4	5	5
329	2	2	2	3	1	2	3	2	2	2	2	2	2	2	2	4	4	4	4	4	4	4	4	1	3	1	3	1	4	4	4	4	4	3	5	4	5	3	5	3	5	3	4	5	3	4	5	5	4
330	1	2	3	5	1	5	3	10	3	4	4	4	4	4	4	4	4	4	3	5	4	3	4	1	3	1	2	2	2	3	4	3	4	3	2	2	2	2	2	3	2	2	3	2	4	2	4	4	2
331	1	1	3	4	1	4	3	12	4	4	5	4	5	4	4	4	5	5	3	5	2	5	5	1	3	1	2	2	2	4	5	4	4	5	1	2	3	3	3	3	4	2	4	4	4	3	4	2	3
332	1	1	4	4	1	4	3	10	4	3	4	4	4	5	4	3	5	5	4	5	3	1	5	1	3	2	2	2	3	3	3	3	2	3	2	2	3	3	3	3	3	3	3	2	4	4	4	1	2
333	1	2	2	4	1	2	3	2	3	4	3	4	4	4	4	3	4	2	2	4	4	3	4	1	3	1	3	2	2	4	4	4	4	4	2	3	3	3	3	4	2	4	4	5	5	5	3	2	2
334	1	2	1	3	1	2	3	2	4	4	3	4	3	3	3	4	4	3	4	4	3	4	5	1	3	1	2	2	3	4	5	3	4	3	3	4	4	3	4	5	2	3	4	4	4	3	4	3	4
335	1	2	2	4	1	2	2	2	4	4	5	4	4	5	5	5	4	4	4	4	2	3	5	1	3	1	2	2	1	2	4	4	4	4	2	4	4	4	4	3	3	1	3	3	4	2	3	1	1
336	1	1	3	3	1	3	3	11	3	4	5	3	4	5	3	4	4	5	2	4	2	3	5	1	3	1	3	2	1	1	4	4	5	5	2	3	2	3	3	4	4	4	5	4	4	4	5	2	2
337	1	1	3	4	1	3	3	13	3	3	2	3	1	2	4	4	3	3	4	3	2	3	4	1	3	1	3	3	2	2	4	2	4	4	3	3	2	2	3	3	3	3	4	4	3	3	4	2	2
338	1	1	3	4	1	4	2	2	4	4	4	4	4	3	4	5	5	5	5	4	3	5	4	3	3	1	2	2	2	2	4	3	4	4	3	4	3	3	2	4	5	5	2	3	4	3	5	1	2
339	1	1	3	4	1	5	3	10	4	4	4	4	5	3	4	3	3	3	1	3	2	5	5	1	3	1	2	2	2	5	3	4	4	5	5	5	5	5	5	3	3	1	2	3	4	3	5	3	3
340	1	2	2	3	1	2	3	2	4	5	5	4	1	5	4	4	5	3	1	4	4	5	5	1	3	1	2	2	1	2	4	3	3	2	4	4	5	4	4	4	1	4	3	2	3	1	4	2	2
341	1	1	3	4	1	4	3	8	4	4	4	4	4	5	5	5	5	5	3	3	3	4	4	1	3	1	3	2	4	4	4	5	5	5	3	3	3	2	2	3	3	3	4	3	4	4	4	2	3
342	1	1	3	4	1	4	3	8	3	4	5	4	4	4	4	3	2	4	2	2	1	4	3	1	3	1	2	2	5	4	4	2	4	4	1	1	1	1	1	2	3	2	3	4	4	3	4	1	1
343	1	1	2	5	1	1	3	2	4	3	4	4	3	5	4	5	4	5	4	3	5	4	3	1	3	1	3	2	3	4	3	4	5	5	5	4	3	5	3	5	1	1	5	1	5	5	4	2	2
344	1	1	3	4	1	2	3	10	3	4	4	4	4	4	5	4	4	4	3	3	3	4	4	1	3	1	2	1	3	3	3	2	4	4	3	3	3	2	2	4	1	1	4	2	3	3	3	4	3
345	1	1	3	4	1	2	3	6	3	4	4	4	4	4	3	5	5	5	5	5	4	5	5	1	3	1	2	2	3	3	3	3	3	4	1	2	3	3	3	1	1	1	4	3	4	4	3	2	2
346	2	1	2	3	1	2	3	2	4	2	4	3	3	4	3	5	5	5	4	5	3	5	4	1	3	4	3	2	3	3	3	2	2	3	2	3	3	3	3	4	3	2	3	2	2	3	2	2	3
347	2	1	1	3	1	1	3	3	4	5	4	3	4	3	4	4	4	3	4	5	4	3	5	1	3	1	3	2	3	4	3	4	5	5	5	4	3	5	3	5	1	1	5	1	5	5	4	2	2
348	1	2	1	3	1	1	3	9	3	4	5	4	3	4	4	5	5	3	3	4	3	3	4	1	3	1	3	2	3	3	3	4	4	4	2	3	3	3	3	4	4	4	4	3	3	3	2	1	1
349	1	1	2	4	1	1	3	5	3	4	5	4	3	4	4	5	5	5	3	4	5	4	4	1	3	1	3	2	3	3	3	4	4	3	2	2	2	2	2	4	4	4	4	3	4	3	2	4	4
350	2	1	2	4	1	1	2	10	3	4	5	4	3	4	4	3	5	5	3	4	5	4	4	1	3	1	3	2	3	3	3	4	4	3	2	2	2	2	3	4	4	3	4	3	4	3	2	4	3
351	1	1	3	4	1	2	5	10	3	4	4	5	4	4	3	3	5	4	3	4	2	4	4	1	3	1	2	2	3	4	5	4	2	2	1	5	3	4	4	4	1	1	4	1	3	2	3	3	2
352	1	2	3	3	1	5	3	10	1	1	4	4	4	4	3	5	5	4	4	4	4	3	4	1	3	1	2	2	1	1	1	3	4	4	2	1	1	1	1	3	2	1	5	1	1	1	1	5	4
353	1	1	2	5	1	2	1	8	4	5	5	4	2	4	3	5	5	3	3	5	4	5	5	1	3	1	2	2	2	3	2	2	3	3	1	1	2	3	3	3	1	1	4	2	3	2	2	4	3
354	1	2	2	3	1	1	3	2	4	4	5	4	3	3	3	5	5	4	4	5	5	3	4	1	3	2	2	2	3	2	4	3	2	4	3	4	4	4	4	3	4	2	5	3	4	3	4	3	3
355	2	2	2	4	1	1	3	2	3	3	3	3	3	3	3	3	3	3	1	2	2	2	1	5	5	5	2	2	1	1	1	1	1	1	1	1	1	1	1	1	1	1	1	3	3	3	3	1	1
356	1	1	2	4	1	1	1	3	2	3	4	4	4	4	4	5	5	5	4	4	5	4	4	1	5	5	5	4	3	3	3	3	3	3	4	3	4	3	4	5	2	2	2	3	3	2	4	3	2
357	1	1	3	4	1	3	3	8	4	4	3	4	2	3	4	3	3	3	3	3	3	3	5	1	3	1	2	1	1	2	3	5	5	5	1	1	1	1	1	3	2	1	3	3	4	3	3	3	3
358	1	2	2	4	1	1	2	9	4	4	3	4	2	3	4	3	3	3	3	3	3	3	3	1	3	1	2	1	1	2	3	5	5	5	1	1	1	1	1	3	2	1	3	3	4	3	3	3	3
359	1	1	2	2	1	2	3	3	3	3	3	2	2	2	3	2	3	2	3	2	3	3	3	1	3	2	2	1	2	3	3	2	3	3	1	2	3	3	3	1	2	3	3	2	3	2	2	1	2
360	1	1	2	5	1	1	3	5	3	3	4	2	3	5	5	4	3	4	4	4	3	4	4	1	3	1	2	2	3	4	5	3	4	5	3	3	4	4	4	2	3	4	3	3	4	4	3	2	4
361	1	1	2	5	1	1	3	2	4	5	5	4	5	5	5	5	5	5	5	5	5	5	5	1	3	1	2	2	4	5	5	4	5	5	3	3	4	4	4	1	1	3	3	1	3	1	4	2	1
362	2	2	1	3	1	2	3	2	4	3	3	3	4	3	3	5	5	5	2	4	4	4	4	3	3	1	2	2	4	4	5	3	3	4	2	3	4	3	3	5	2	3	5	1	3	1	3	1	1
363	1	2	2	3	1	2	3	3	4	4	4	4	5	4	4	5	5	5	4	5	5	4	5	1	3	1	2	4	1	1	3	3	3	3	2	2	3	2	2	3	1	1	1	2	3	2	3	3	3
364	1	2	2	4	1	4	5	14	4	4	4	4	4	4	4	5	5	5	2	5	5	5	5	1	3	1	2	2	1	1	4	1	4	4	1	2	3	3	2	3	1	1	3	2	4	2	4	3	3
365	1	1	2	4	1	2	2	3	3	2	3	4	3	3	3	3	3	3	3	4	3	3	3	1	3	1	2	2	3	3	3	3	3	3	1	1	1	1	3	3	3	3	3	2	2	2	2	3	3
366	1	1	3	4	1	1	5	7	4	3	4	4	3	3	4	5	5	4	3	4	3	5	5	1	3	3	2	4	4	5	5	4	5	5	5	5	5	4	4	4	3	4	5	3	4	4	4	3	3
367	2	1	2	4	1	1	2	9	4	4	4	4	3	3	2	4	4	3	2	4	2	5	4	1	1	3	4	3	4	2	2	3	3	3	3	4	3	3	4	5	4	4	3	3	1	3	1	3	3
368	1	1	2	4	1	2	3	5	5	4	5	5	3	5	5	5	5	5	5	3	5	5	5	1	3	1	2	2	2	2	3	2	4	4	1	1	3	3	3	3	1	1	3	1	1	1	1	3	2
369	1	2	3	4	1	2	1	13	4	4	3	1	5	2	2	4	3	3	2	3	2	2	2	1	3	1	3	2	1	1	2	2	3	3	3	3	2	2	3	2	1	1	2	2	3	2	2	2	2
370	1	1	3	4	1	2	3	12	3	4	5	5	4	3	4	4	5	5	5	4	4	4	4	3	3	1	3	2	2	2	2	2	3	3	1	3	3	3	3	2	1	1	4	1	3	3	1	3	4
371	1	1	4	5	1	5	6	24	5	5	5	4	3	4	4	5	5	5	4	5	4	4	4	1	3	1	2	2	1	1	4	1	5	4	1	3	2	2	4	5	3	2	5	1	4	1	4	5	4
372	1	1	3	4	1	3	1	5	4	5	5	5	5	5	5	5	5	5	5	5	5	4	5	1	3	4	2	2	1	2	3	4	3	3	3	2	3	3	2	3	2	2	2	2	2	2	4	3	3
373	2	2	3	4	1	1	3	15	3	4	5	5	5	5	5	5	5	5	3	5	3	4	5	1	3	3	2	2	4	2	3	3	3	2	3	3	4	3	3	3	4	3	4	2	4	2	3	1	1
374	1	1	4	4	1	5	3	25	3	5	5	4	3	4	4	5	5	5	4	4	5	5	4	1	3	1	2	2	3	4	3	2	3	4	1	1	3	3	3	3	1	1	2	4	4	4	4	4	4
375	1	2	3	4	1	1	2	3	4	4	5	4	4	4	4	5	4	5	3	4	4	4	4	1	3	2	2	2	2	2	3	2	3	4	2	3	3	3	3	4	1	2	4	2	4	2	4	2	3
376	1	2	2	4	1	4	1	3	5	4	5	4	4	3	4	4	4	5	3	4	4	5	4	1	1	1	2	3	3	5	4	3	5	5	3	3	2	3	3	2	2	2	2	5	4	5	4	3	3
377	1	1	3	4	1	2	3	8	4	5	5	5	3	4	3	5	5	5	5	4	3	5	5	1	5	1	5	1	3	4	3	3	3	3	1	1	2	2	2	2	1	1	1	1	4	1	4	4	3
378	1	1	2	4	1	1	1	7	4	4	5	4	5	5	5	4	5	4	5	3	5	4	5	1	3	1	2	1	3	5	5	3	4	5	1	2	3	2	3	3	3	2	4	3	4	3	4	2	3
379	1	1	2	5	1	1	2	3	3	4	4	3	3	4	4	5	4	5	3	4	5	5	4	1	3	1	3	1	5	5	4	3	4	5	3	4	5	3	3	3	1	1	1	1	3	3	1	2	3
380	1	1	4	4	1	1	4	10	5	4	5	5	4	5	3	4	5	4	5	5	4	4	5	3	4	3	3	1	5	4	5	5	5	5	4	4	5	5	5	5	5	4	3	3	4	3	4	5	4
381	1	1	5	4	1	2	3	20	4	5	5	5	4	5	3	4	4	4	4	4	3	5	4	1	3	1	3	1	2	4	4	4	3	4	1	1	1	1	1	3	2	1	2	3	3	3	3	5	3
382	2	1	2	4	1	1	3	3	4	4	5	5	3	5	3	5	5	5	4	4	5	5	5	1	1	1	2	2	2	3	4	3	4	4	3	3	3	3	4	3	1	1	2	2	4	2	4	4	3
383	1	1	2	3	1	1	3	14	5	5	4	5	1	5	1	3	5	5	3	5	5	5	3	5	3	1	3	2	2	3	4	5	5	3	4	5	4	5	5	3	3	1	1	2	5	2	4	4	4
384	1	1	2	4	1	1	3	5	4	4	5	5	5	4	5	5	5	4	4	5	4	5	5	1	4	1	2	2	3	4	5	4	5	5	3	3	3	4	5	5	3	3	5	4	4	5	5	3	3
385	1	1	2	3	4	1	4	2	3	4	5	5	4	5	5	5	3	5	3	5	5	5	5	5	5	5	1	2	2	1	3	2	3	1	1	1	1	1	1	3	3	3	1	2	4	4	5	5	3
386	1	1	4	4	4	4	2	26	2	4	3	3	2	3	2	2	3	4	3	3	4	4	3	1	3	1	3	1	2	2	3	3	4	4	2	2	2	2	1	3	3	2	2	2	1	2	2	2	3
387	1	1	4	3	1	1	1	20	2	3	2	3	1	3	3	5	2	5	5	3	3	3	5	1	3	1	3	1	1	2	2	2	2	1	2	2	2	2	2	1	1	1	3	2	3	2	3	1	1
388	1	1	4	3	4	1	8	17	4	5	5	5	4	5	4	5	5	5	3	5	5	5	5	1	3	1	3	2	3	5	4	4	3	4	3	4	1	2	4	3	5	1	3	1	3	1	3	4	3
389	1	1	4	4	4	2	3	26	5	5	5	5	5	5	5	5	5	5	5	5	5	5	5	1	3	1	2	2	4	5	3	4	5	5	5	5	5	5	5	5	1	1	5	1	5	1	5	5	5
390	1	1	3	4	1	2	5	15	4	5	5	4	5	4	5	5	5	5	3	3	2	5	5	1	3	1	3	2	1	2	5	2	5	3	5	3	3	3	3	5	2	2	5	4	5	4	5	4	4
391	1	1	3	4	1	4	3	2	4	4	5	4	5	4	5	3	3	5	2	2	2	5	3	3	3	1	3	2	3	2	3	1	3	2	1	3	3	4	5	4	3	2	3	2	2	2	4	2	2
392	1	1	3	3	1	1	3	10	5	5	5	4	4	4	4	5	5	5	4	5	4	5	5	5	3	1	3	1	2	5	4	1	5	4	3	5	5	5	5	5	3	4	4	3	5	4	5	4	4
393	2	1	4	4	2	2	5	16	4	5	4	4	5	4	4	4	4	3	3	4	5	4	3	3	5	1	2	2	3	4	3	5	4	3	3	3	4	3	4	3	4	3	4	1	2	3	4	4	4
394	2	1	5	5	3	4	2	22	4	3	4	4	5	4	4	4	3	3	3	4	5	4	3	3	5	1	2	2	3	4	3	3	5	3	3	4	3	4	3	3	3	4	3	1	1	3	4	3	4
395	1	1	4	3	3	1	7	12	3	3	4	4	4	5	5	5	5	4	4	5	3	4	4	5	4	2	2	3	2	2	3	2	4	4	3	3	2	4	4	2	2	3	4	3	4	4	3	4	4
396	1	1	3	4	1	2	6	10	3	3	4	4	4	4	4	5	5	4	4	4	5	5	5	1	3	2	2	1	1	1	3	1	4	4	2	2	4	4	4	3	4	4	5	2	3	3	4	4	4
397	2	2	1	3	4	1	5	3	3	4	4	4	4	3	4	4	4	4	5	5	5	4	4	1	3	2	2	3	2	2	2	2	4	4	3	3	3	4	4	2	3	3	4	3	4	4	3	4	4
398	1	1	2	5	4	1	2	4	3	3	4	4	4	4	4	3	3	3	3	4	4	4	4	4	5	5	2	3	2	2	3	2	3	4	2	2	3	3	3	2	2	2	4	2	3	3	4	3	3
399	1	1	3	3	1	1	4	7	3	4	4	4	4	3	5	4	4	4	3	5	3	4	4	1	3	2	2	3	1	2	4	3	3	3	3	3	3	4	4	2	2	3	3	3	3	4	4	4	4
400	2	1	2	3	1	1	3	9	3	3	4	4	4	4	5	3	3	4	3	3	2	5	4	1	3	1	2	2	2	2	3	2	3	4	1	3	2	3	4	1	1	2	4	1	4	2	3	4	3
401	1	1	3	4	1	1	2	5	4	3	5	4	2	3	3	3	2	5	4	2	1	5	3	1	1	1	1	1	1	3	2	5	3	3	1	4	5	2	3	3	1	1	3	3	5	4	2	4	4
402	1	1	4	4	1	2	6	4	5	5	5	4	4	4	5	5	5	5	5	5	4	4	5	1	3	1	3	2	2	3	4	3	4	4	4	4	5	4	3	4	5	3	5	4	5	3	4	3	4
403	1	1	3	5	1	1	7	6	4	5	4	4	4	5	4	3	4	3	4	5	4	3	5	1	5	1	2	2	3	4	4	3	5	4	3	3	2	4	3	3	4	3	4	1	4	3	4	2	4
404	1	1	4	3	1	1	3	3	4	4	4	4	4	4	4	5	5	5	5	5	5	5	5	1	2	2	5	2	2	1	4	4	2	3	5	5	5	5	5	5	5	3	5	1	4	1	3	3	3
405	2	1	3	4	1	2	4	10	4	4	5	5	4	5	4	5	5	5	5	4	4	5	4	1	3	1	2	2	4	4	5	4	5	5	4	4	5	5	5	5	3	3	4	4	4	2	3	4	4
406	1	1	3	5	1	2	2	14	5	5	5	5	5	5	5	3	5	5	1	5	1	5	3	1	1	1	1	2	2	4	5	3	4	4	2	3	4	4	3	1	2	1	3	1	4	1	5	3	2
407	1	2	2	3	1	1	2	2	5	3	4	2	4	4	4	5	5	4	2	4	4	5	4	1	3	3	2	2	2	3	3	1	4	4	4	5	4	4	3	5	2	2	4	2	4	3	2	3	2
408	2	1	3	4	1	2	2	10	5	4	4	4	5	4	5	5	5	4	3	5	5	5	5	1	3	1	2	2	3	4	4	3	4	2	1	3	2	4	4	4	1	1	4	2	5	2	2	4	3
409	1	1	4	4	1	5	3	10	4	4	4	4	4	4	4	5	5	4	4	4	3	4	5	3	3	1	2	2	2	3	4	4	4	4	3	3	4	4	4	4	2	2	4	3	4	3	4	4	4
410	1	1	3	4	1	1	7	8	4	3	4	4	3	4	4	3	2	5	5	3	5	5	5	1	3	1	2	2	2	3	5	1	3	3	1	2	1	1	1	5	1	1	5	1	3	2	2	3	4
411	2	1	3	4	1	3	1	23	4	3	4	2	2	2	3	4	5	5	3	4	4	4	4	1	3	1	3	2	2	2	3	3	2	2	1	3	3	2	3	5	3	1	3	2	3	3	3	4	2
412	1	2	3	4	1	2	3	12	4	5	5	4	4	4	5	5	5	3	5	5	5	5	5	1	3	1	2	2	3	3	3	2	5	2	1	1	3	1	3	3	1	1	1	1	4	1	3	5	4
413	1	1	2	5	1	1	2	7	3	4	4	4	4	4	3	4	4	3	3	4	3	4	4	1	5	4	2	4	1	2	3	1	3	3	2	3	4	4	5	1	1	3	5	2	4	3	4	3	4
414	2	1	4	3	4	1	3	5	2	3	4	4	3	4	3	3	3	5	3	3	2	4	4	1	3	2	2	1	2	3	3	2	3	3	1	2	3	3	3	3	1	1	2	2	4	2	4	3	3
415	2	1	3	4	1	1	7	10	4	4	5	5	4	5	4	5	5	5	5	4	4	5	4	1	3	1	2	2	4	4	5	4	5	5	4	4	5	5	5	5	3	3	4	4	4	2	3	4	4
416	1	1	3	4	1	1	5	4	2	4	4	4	2	4	4	5	4	3	3	4	5	5	5	5	3	2	2	2	3	4	4	3	3	3	1	3	5	5	4	4	1	1	3	1	4	1	4	4	2
417	2	1	3	4	1	2	4	10	4	5	5	4	5	3	5	3	4	4	5	5	4	3	4	1	3	4	2	2	1	2	3	4	3	5	4	5	4	3	5	2	1	1	3	2	3	4	5	4	4
418	1	1	5	4	3	1	7	3	4	3	4	3	4	4	4	3	4	3	2	3	3	4	3	3	3	1	3	4	1	2	3	3	2	3	3	3	4	3	5	2	1	1	4	2	3	3	4	3	4
419	1	2	2	4	1	2	7	6	2	4	4	4	3	4	4	4	5	3	4	3	2	3	4	1	3	5	2	3	3	2	1	2	3	3	2	3	4	3	1	1	1	2	4	2	4	3	4	3	4
420	1	1	2	5	1	1	1	9	5	4	5	5	4	5	5	3	4	5	4	3	2	4	5	4	3	5	2	2	3	2	3	4	5	4	3	3	4	5	4	2	1	2	3	2	4	3	4	3	4
421	2	1	2	5	1	1	7	5	4	5	3	4	2	5	5	3	4	5	4	5	3	4	3	1	3	4	2	2	4	2	1	3	4	4	4	2	5	3	3	1	1	3	4	2	5	3	5	2	4
422	1	1	2	4	1	1	1	5	3	4	5	4	4	5	4	5	4	3	4	5	3	4	5	5	3	5	2	3	2	3	4	4	3	3	1	2	3	2	4	1	2	3	4	3	4	2	3	4	3
423	1	1	3	3	1	1	6	15	1	4	4	4	4	5	4	5	3	5	3	3	5	3	4	1	3	4	2	1	1	2	4	2	3	4	1	2	3	3	4	1	1	1	3	2	4	2	3	4	3
424	1	1	4	3	1	1	2	10	1	4	5	4	4	5	4	5	4	5	3	5	3	3	4	5	3	5	2	1	2	1	3	2	2	4	1	1	3	3	4	1	1	1	3	2	4	2	3	4	3
425	2	1	5	3	1	2	3	11	1	4	5	4	4	5	3	5	4	5	4	3	4	3	4	4	3	1	2	3	1	2	4	4	3	4	1	2	3	3	4	1	1	1	3	2	4	2	3	4	3
426	2	1	2	4	1	1	2	12	5	4	5	4	4	4	4	5	5	5	3	4	3	5	5	5	3	4	2	2	3	4	4	3	3	3	1	3	5	5	3	2	3	2	3	2	4	1	4	4	2
427	2	1	4	5	1	1	3	20	5	4	4	4	5	4	4	5	4	5	4	4	5	3	3	4	3	5	2	2	3	4	3	5	3	3	1	3	4	3	4	2	4	2	3	2	4	1	5	5	2
428	1	1	3	5	1	1	8	15	5	4	5	4	5	4	5	4	5	4	3	4	5	5	3	5	3	4	2	2	3	4	3	4	4	3	1	3	4	3	5	2	3	2	5	2	5	1	4	5	2
429	1	1	5	4	3	2	1	25	4	5	5	4	5	4	4	5	5	4	5	4	5	3	3	5	3	4	2	2	3	3	4	3	3	4	1	3	5	4	3	2	3	2	4	2	5	1	4	5	2
430	2	1	3	3	4	2	3	6	4	4	4	3	4	4	3	5	4	3	3	4	5	3	5	4	3	1	2	4	2	3	4	3	3	3	1	2	3	4	4	2	3	2	4	2	4	3	4	4	3
431	1	1	4	5	4	4	2	10	1	5	3	5	4	5	3	5	4	3	4	3	4	5	3	5	3	5	2	3	1	1	2	1	2	2	2	3	2	4	3	1	1	1	5	2	4	3	4	4	3
432	1	2	2	4	1	1	1	8	4	4	4	4	4	5	3	5	5	5	5	5	5	3	5	5	5	1	2	4	3	4	4	1	3	3	3	4	4	4	4	5	4	3	4	2	4	2	4	4	2
433	1	1	3	1	4	1	7	6	4	3	4	4	3	4	4	4	3	3	4	5	2	4	5	4	3	5	2	3	1	1	4	2	3	4	1	3	3	2	4	1	1	1	5	3	3	2	4	3	2
434	2	1	2	4	2	1	1	7	4	5	5	4	5	4	5	4	3	5	4	4	3	4	5	1	3	1	2	2	1	3	1	4	5	4	1	3	3	4	4	1	1	3	3	2	3	3	4	3	2
435	1	2	2	3	4	2	5	4	2	3	4	4	4	4	4	5	5	3	2	4	3	4	4	1	3	2	2	1	1	1	3	1	2	3	1	2	3	4	4	1	1	1	5	2	4	3	5	4	3
436	2	1	2	4	2	1	7	9	4	4	5	3	4	4	5	3	3	2	3	4	3	4	5	1	3	1	2	2	2	3	2	4	4	4	3	4	3	3	3	3	2	3	4	1	4	4	5	2	3
437	1	2	1	5	1	1	2	3	4	5	5	4	5	5	4	3	4	4	3	5	4	3	5	1	3	1	2	2	1	1	2	4	4	3	1	3	4	4	3	1	3	1	1	2	3	4	5	4	3
438	2	1	3	2	4	1	8	7	4	4	3	5	3	4	4	5	4	3	2	4	3	5	3	1	3	2	2	3	4	3	1	1	3	2	3	3	4	3	3	1	1	1	3	3	3	2	3	5	3
439	1	1	3	4	1	1	3	5	3	3	5	4	4	5	5	5	5	5	5	3	4	5	5	1	3	2	3	1	3	2	5	2	5	3	2	1	1	2	3	1	1	1	2	2	5	5	5	5	1
440	1	1	3	4	1	2	3	10	4	3	5	4	3	4	5	5	5	5	3	5	4	5	5	1	3	2	3	1	4	4	1	2	3	3	2	3	2	3	3	2	1	1	1	3	4	4	5	4	5
441	1	2	2	2	1	1	3	6	2	3	3	3	3	4	5	4	3	3	4	3	4	5	5	1	3	2	3	1	1	1	3	1	3	3	1	1	1	1	1	1	1	1	2	2	4	4	5	3	3
442	2	1	2	4	4	1	3	7	2	4	4	4	3	4	5	5	5	5	3	4	3	5	5	1	3	2	3	1	2	2	3	2	3	3	3	2	4	2	4	1	1	1	3	3	5	4	5	3	2
443	1	2	2	2	1	1	3	4	1	2	5	3	3	4	5	4	3	3	4	5	3	5	5	1	3	2	3	1	1	1	2	2	3	4	1	1	1	1	1	1	1	1	3	4	5	4	5	3	3
444	1	1	4	3	1	1	3	20	4	3	4	5	4	4	3	5	3	3	4	3	3	5	5	1	1	1	1	1	3	4	3	2	2	3	3	3	5	4	4	1	1	3	1	1	4	3	4	4	3
445	1	1	4	3	1	1	3	10	4	3	4	4	5	4	3	5	3	4	3	3	3	5	5	1	1	1	1	1	3	4	4	2	2	3	3	4	5	4	4	1	1	3	1	1	4	3	4	4	3
446	1	1	5	3	3	1	3	10	3	4	4	4	4	4	4	3	3	3	4	2	2	4	4	1	3	2	1	4	1	2	2	2	1	2	1	1	2	2	1	2	1	1	2	3	4	3	4	3	3
447	2	1	3	3	1	2	4	12	3	4	4	3	4	4	4	2	3	3	5	2	2	4	5	1	3	2	1	4	1	3	2	2	1	3	1	1	2	2	2	2	2	1	2	3	4	3	4	3	3
448	1	1	5	1	3	1	3	10	3	4	4	4	4	4	4	3	3	3	4	2	2	4	4	1	3	2	1	4	1	2	2	2	1	2	1	1	2	2	1	2	1	1	2	3	4	3	4	3	3
449	1	1	3	3	2	2	1	15	2	2	2	3	4	3	5	2	4	3	2	4	3	2	1	4	2	2	2	3	2	1	3	2	5	3	3	4	1	3	2	3	2	4	1	2	4	1	4	2	3
450	2	1	6	3	3	3	3	5	4	4	4	4	4	4	2	5	5	5	5	5	4	5	5	1	3	2	3	4	1	2	2	5	3	1	2	3	3	4	5	2	5	4	3	4	4	4	4	2	3
451	2	1	3	4	1	1	3	4	3	4	5	2	4	4	3	5	5	5	3	3	4	4	2	1	3	3	2	2	3	2	1	4	2	3	1	2	2	1	3	5	3	2	4	2	3	3	4	4	3
452	1	1	3	4	1	1	3	6	3	4	5	2	4	4	3	5	5	5	3	3	4	5	2	1	3	3	2	2	3	2	1	4	2	3	1	2	2	1	3	5	3	2	4	2	3	3	4	4	3
453	1	1	3	4	1	1	3	5	3	4	5	2	4	4	3	5	5	5	3	3	4	5	2	1	3	3	2	2	3	2	1	4	2	3	1	2	2	1	3	5	3	2	4	2	3	3	4	4	3
454	1	1	3	4	1	2	3	10	4	3	4	1	2	1	1	5	5	3	5	3	3	1	3	2	1	3	1	1	3	3	5	3	3	5	3	3	3	5	5	3	1	1	1	5	5	5	4	5	5
455	2	1	4	4	1	2	4	8	3	4	4	2	2	2	2	4	4	3	4	4	3	3	2	1	1	2	2	3	3	5	3	3	5	5	3	3	5	3	5	3	2	2	2	4	4	3	4	4	4
456	2	1	3	4	4	1	8	4	4	3	4	2	2	2	3	3	3	3	4	4	5	4	2	5	5	4	4	4	3	3	4	3	4	4	3	3	3	5	5	3	2	2	2	4	4	4	4	4	4
457	1	1	6	4	3	1	7	12	4	3	3	2	2	3	3	3	3	3	4	4	3	2	3	4	4	4	2	3	4	4	3	3	3	3	4	4	3	3	4	2	2	2	3	4	4	4	4	4	4
458	1	1	4	3	4	1	3	5	4	5	4	3	3	2	2	4	4	3	4	3	3	2	3	4	1	2	2	3	4	4	3	3	4	5	4	4	3	5	5	4	2	2	2	4	4	4	3	4	4
459	2	1	3	4	1	2	4	10	2	4	5	4	5	5	4	5	4	3	3	2	4	4	5	1	3	1	2	4	1	2	3	1	3	4	1	2	3	4	3	1	1	1	3	2	4	3	2	4	4
460	1	2	2	3	1	1	3	3	4	5	5	5	5	5	5	5	5	5	4	5	5	5	4	1	3	1	1	2	4	4	3	2	3	4	3	4	4	5	3	3	3	1	3	2	5	5	5	3	3
461	1	1	5	5	3	2	7	24	3	4	4	3	3	4	3	3	4	4	3	4	4	4	5	1	3	2	3	1	3	3	3	4	4	3	2	3	4	4	4	3	2	2	3	3	4	3	3	3	3
462	1	1	5	3	4	3	1	22	3	2	2	2	2	2	4	2	2	2	5	2	3	4	3	4	3	4	2	2	1	2	3	2	3	3	2	2	2	2	2	4	3	3	2	2	4	3	4	4	3
463	1	2	2	4	1	1	3	10	4	3	2	2	2	2	2	3	3	4	4	3	3	4	5	1	3	1	2	1	1	3	5	2	5	5	1	1	2	3	1	3	2	1	5	1	4	4	5	3	4
464	2	2	2	4	1	1	3	3	3	3	4	4	4	3	3	4	4	4	4	4	3	3	3	1	3	4	2	3	1	2	3	3	4	4	4	4	5	5	4	2	2	1	2	4	4	4	3	2	2
465	1	1	4	4	1	2	3	15	5	4	4	4	4	4	5	5	5	5	4	5	4	4	4	1	3	1	2	2	2	4	3	2	4	3	3	2	2	2	3	4	4	2	4	3	4	2	5	3	3
466	2	1	2	1	5	1	3	2	3	3	4	4	4	4	3	4	4	4	5	4	4	5	4	1	3	1	2	2	3	3	3	4	4	3	4	3	3	2	4	3	3	2	4	3	4	2	4	3	4
467	2	1	3	4	1	1	6	10	4	3	3	3	3	3	4	3	3	3	3	4	3	3	3	1	3	1	2	2	4	4	3	4	4	4	3	4	4	4	3	3	3	2	3	4	4	3	4	2	2
468	1	1	3	3	1	1	3	10	2	4	4	4	3	3	4	5	5	5	3	4	5	3	5	1	3	1	2	2	3	4	4	5	1	3	3	3	3	3	3	5	1	1	5	2	4	2	3	3	2
469	1	1	4	2	1	1	3	12	3	3	4	4	3	4	3	4	5	5	3	3	4	3	5	1	3	1	2	2	5	5	2	1	1	3	4	4	3	4	3	5	1	3	5	3	4	2	3	4	2
470	1	1	2	4	2	4	3	5	4	4	3	4	3	4	3	4	3	2	3	2	3	4	4	1	3	1	3	2	1	2	3	4	2	1	1	2	5	4	5	3	1	1	4	1	4	3	4	3	3
471	2	2	1	2	1	1	2	7	4	4	3	3	4	4	3	4	3	2	3	2	3	4	4	1	3	1	3	2	1	2	3	1	2	1	1	3	5	4	5	3	1	1	4	1	4	3	4	3	3
472	2	1	4	2	5	1	5	3	3	4	3	4	2	3	3	3	4	2	3	2	3	4	4	1	3	1	3	2	1	2	1	2	2	1	1	3	5	4	5	3	1	1	3	1	4	3	4	4	3
473	1	1	5	3	3	2	7	6	3	4	3	4	2	3	3	3	4	2	3	2	3	4	4	1	3	1	3	2	1	2	1	2	2	1	1	3	5	4	5	3	1	1	3	3	3	4	4	4	3
474	1	2	4	2	4	3	4	5	3	4	4	3	3	2	3	3	3	2	4	3	2	5	5	1	3	1	3	2	1	2	2	1	2	2	3	4	5	4	5	3	1	1	4	1	4	3	3	4	3
475	2	3	3	3	4	1	1	8	4	3	2	3	3	4	2	3	3	2	4	1	1	5	5	1	3	1	3	2	2	3	1	1	1	1	1	3	4	3	2	3	1	1	1	1	3	3	3	4	4
476	1	1	3	4	1	2	2	14	4	4	5	5	4	4	4	4	4	4	3	3	3	3	3	1	3	4	2	2	2	3	3	3	3	4	3	3	4	4	4	3	1	2	3	3	4	3	4	4	3
477	1	1	4	3	1	2	3	25	1	4	4	4	4	4	4	5	5	4	5	5	4	5	5	1	3	1	2	2	2	3	3	5	3	5	3	3	3	3	3	3	3	1	3	5	4	5	4	4	4
478	1	1	3	3	1	2	3	10	4	4	4	4	4	4	3	5	5	5	4	3	2	5	5	1	5	1	1	2	3	2	2	4	5	3	4	5	3	5	5	5	2	3	5	2	4	3	3	4	3
479	1	1	4	3	1	2	3	5	3	4	4	4	4	4	3	5	5	5	3	5	2	5	5	1	1	1	2	2	5	4	3	2	4	4	3	5	5	5	5	3	3	3	5	3	4	4	4	4	3
480	1	1	4	4	2	3	3	4	3	4	4	4	3	4	4	5	5	5	3	5	3	5	5	1	2	1	2	3	3	2	2	2	3	3	2	5	5	5	5	5	5	5	5	3	4	3	4	4	3
481	1	1	3	4	1	2	3	8	3	4	4	4	4	4	4	3	5	5	5	5	3	5	5	1	2	1	5	3	3	3	4	2	4	4	2	3	3	3	5	4	4	4	5	2	4	3	4	3	3
482	2	1	3	3	5	1	3	6	3	4	4	4	4	4	4	5	5	5	2	3	3	3	5	1	4	1	1	3	3	3	2	1	2	2	2	3	3	4	4	4	3	3	5	3	4	3	4	3	2
483	2	1	3	4	1	1	3	15	2	4	4	5	5	5	5	5	5	5	5	5	5	5	5	1	3	1	2	2	2	2	5	5	5	5	3	3	5	5	5	3	2	1	3	4	4	3	4	4	3
484	1	1	5	3	4	2	3	7	3	3	3	3	3	4	4	5	5	5	5	5	5	5	5	1	4	4	2	2	3	3	3	3	5	5	3	3	5	5	5	3	3	2	3	3	4	3	4	3	3
485	1	1	6	4	3	3	3	4	3	3	3	3	4	3	4	5	5	5	5	5	3	3	5	1	5	5	2	2	2	2	2	3	3	3	3	3	5	5	5	3	1	1	3	3	3	3	3	3	3
486	1	1	4	4	1	2	3	20	4	5	5	4	4	4	4	5	5	5	5	3	5	5	5	1	3	5	2	2	2	3	5	3	3	3	4	3	5	5	5	4	1	1	3	1	4	1	4	3	3
487	1	1	2	3	4	1	3	12	4	5	5	4	3	4	5	5	5	5	3	5	5	3	5	1	3	1	1	2	2	3	3	5	5	3	3	3	5	3	5	3	1	1	3	2	3	2	3	3	3
488	2	1	3	2	5	1	3	10	3	4	4	4	4	4	4	4	5	4	2	2	2	3	3	1	3	1	1	3	1	1	1	1	1	2	3	3	5	5	5	3	3	3	5	2	3	2	4	3	3
489	1	1	5	2	3	2	3	25	4	3	4	4	4	4	4	5	5	3	5	5	3	5	5	1	5	1	1	1	2	2	2	1	1	2	1	1	3	3	3	3	3	3	5	2	4	3	3	3	3
490	1	1	5	4	3	4	3	25	4	4	4	4	4	4	3	3	3	3	3	4	3	5	5	1	4	1	1	1	1	1	3	1	3	3	2	3	4	5	5	3	3	3	5	2	4	3	4	3	3
491	1	1	4	4	2	2	3	15	4	4	4	4	4	4	4	5	5	4	3	3	3	5	5	1	1	1	1	2	1	1	3	2	3	3	1	3	5	5	5	5	3	3	5	3	4	2	4	3	3
492	2	1	6	4	3	2	3	26	4	4	4	4	4	4	4	3	3	3	3	3	2	3	5	1	2	1	1	1	2	2	3	1	3	3	1	3	3	5	5	3	3	3	3	3	4	3	4	4	3
493	2	1	4	4	1	2	3	12	4	4	3	3	4	4	4	3	3	3	3	3	5	5	5	1	1	1	1	1	1	1	2	1	3	3	1	3	4	5	5	5	5	5	5	2	4	3	4	4	3
494	1	1	4	4	1	2	3	5	4	4	4	5	5	4	4	5	5	5	3	4	5	3	5	1	3	1	3	1	2	3	4	3	3	4	1	1	3	3	3	3	5	1	1	4	4	3	4	3	3
495	1	1	3	4	1	2	3	10	4	4	4	5	4	4	4	5	5	5	4	5	3	4	5	1	3	1	2	1	2	3	4	2	4	4	1	1	3	3	3	5	1	1	4	1	4	2	4	4	2
496	2	1	3	4	1	2	3	7	4	4	4	4	4	5	4	4	5	5	4	5	4	5	4	3	3	3	3	2	2	2	4	3	3	3	1	1	3	3	3	4	3	3	3	4	4	3	3	3	3
497	1	1	3	5	1	1	3	5	4	4	4	4	4	4	4	4	4	5	3	3	3	4	4	1	3	1	3	4	1	2	3	1	3	3	1	1	1	1	2	3	2	2	4	3	3	3	4	3	3
498	2	1	3	4	1	2	2	12	4	4	5	4	4	4	5	5	5	4	5	5	4	5	5	3	3	1	2	2	1	1	4	3	4	3	1	2	2	2	3	3	1	1	4	2	2	2	4	5	4
499	1	1	5	4	3	3	3	4	4	4	5	5	4	4	4	4	4	4	3	3	3	4	5	1	3	2	3	4	3	3	3	2	3	4	1	2	3	3	2	3	2	2	3	1	4	2	4	4	2
500	1	1	4	3	1	1	3	15	4	4	3	4	4	4	4	3	3	5	4	4	3	4	4	4	5	1	2	1	2	3	3	2	2	3	1	4	3	4	4	1	1	1	4	3	4	3	4	4	4
501	1	1	2	3	1	1	6	5	4	3	4	3	4	4	4	3	4	3	4	5	3	4	4	5	5	1	2	4	2	2	3	3	2	3	1	3	4	4	3	1	1	1	4	2	4	2	4	4	3
502	2	2	2	3	4	1	3	7	4	4	4	4	4	4	4	4	4	5	4	4	3	4	5	5	5	1	2	1	2	2	3	2	3	3	1	3	4	4	4	1	1	1	5	2	4	2	5	4	3
503	2	1	2	3	4	1	6	6	4	3	4	4	3	3	4	5	5	4	4	5	4	3	5	5	5	1	2	1	2	2	3	3	3	3	1	2	3	3	3	1	1	2	5	2	4	2	4	4	4
504	1	1	2	4	4	1	3	3	4	4	5	4	4	3	4	5	3	3	3	3	3	5	5	1	5	1	2	2	1	2	4	4	3	2	1	4	4	5	5	5	2	1	3	3	5	3	4	3	3
505	1	1	3	3	2	1	2	6	4	4	4	4	2	4	4	4	5	5	5	5	1	4	5	5	5	1	2	1	3	3	3	3	3	3	1	1	1	1	1	2	1	1	1	2	4	2	2	2	2
506	1	1	2	3	1	1	6	7	3	3	4	4	4	4	4	5	5	4	5	5	4	5	5	5	5	1	2	1	3	1	3	1	2	3	1	3	4	3	3	4	1	1	3	2	4	2	4	4	3
507	1	1	4	4	1	2	4	12	3	4	4	3	3	4	3	3	2	4	5	4	5	2	5	1	1	2	1	1	2	2	2	1	2	1	1	1	1	1	1	4	1	1	4	2	4	4	4	4	3
508	2	1	4	4	2	3	2	5	5	4	3	4	4	4	5	4	5	4	4	5	4	4	5	1	3	1	2	2	2	2	4	5	5	3	3	3	4	5	5	4	3	3	3	4	5	4	3	4	4
509	1	1	4	4	1	4	3	12	4	4	3	3	4	5	3	4	5	3	3	3	4	5	4	1	3	1	2	2	4	4	4	4	5	4	4	4	5	4	4	4	4	3	3	4	5	5	4	4	4
510	1	1	3	5	1	4	3	7	4	4	4	5	4	5	4	5	4	5	4	5	4	4	4	1	3	1	2	2	4	4	4	4	5	3	3	3	4	4	5	5	5	4	4	3	3	4	4	4	3
511	2	1	3	4	5	2	3	6	3	4	4	3	4	4	2	4	4	5	5	3	5	4	5	1	3	1	2	2	2	2	4	4	3	3	3	4	5	5	4	4	4	3	3	2	4	3	4	4	3
512	1	1	6	5	3	3	3	35	3	4	4	5	4	5	4	5	4	4	5	4	5	4	4	1	3	1	2	2	2	3	4	4	5	5	4	4	4	4	4	5	4	2	4	3	5	3	2	5	4
513	1	2	2	3	1	1	3	2	4	4	4	3	4	4	5	4	5	5	5	5	5	5	4	1	3	1	2	2	3	3	4	5	4	5	5	4	5	5	5	4	4	3	3	2	4	3	4	3	2
514	1	1	3	4	4	2	5	5	4	3	5	5	4	4	3	3	5	5	5	4	5	5	5	3	3	4	2	1	3	3	5	2	2	4	3	3	1	3	5	1	1	1	5	3	5	4	5	3	2
515	1	1	3	4	1	2	3	4	3	4	4	4	5	5	4	4	4	5	4	4	4	4	4	5	5	5	5	4	5	5	5	5	5	5	4	4	5	5	5	5	5	4	4	4	4	4	4	4	4
516	1	1	2	4	1	2	2	15	4	3	5	3	2	2	5	5	4	5	5	3	2	3	5	5	3	5	1	2	1	1	3	4	5	5	2	1	5	3	4	1	1	1	2	1	5	1	4	1	3
517	1	1	3	4	1	3	4	6	4	4	5	4	4	3	5	5	5	3	4	3	2	4	3	1	3	1	2	2	2	5	5	3	1	5	2	1	1	2	2	2	1	1	3	2	5	3	4	3	3
518	1	1	3	4	1	3	4	12	4	4	5	4	4	3	5	4	4	4	3	3	4	3	4	1	3	1	2	2	2	5	4	3	1	5	2	1	1	3	3	2	1	1	3	2	5	3	4	3	3
519	1	1	3	4	1	4	3	12	4	4	5	4	4	3	5	4	4	3	4	3	2	4	4	1	3	1	2	2	2	5	4	3	1	5	2	1	1	3	3	2	1	1	3	2	5	3	4	3	3
520	1	1	2	4	1	4	3	6	4	3	3	5	2	4	3	3	3	4	4	3	4	4	4	1	3	1	2	2	2	5	4	3	2	4	2	1	1	3	3	2	1	1	3	2	5	3	4	3	3
521	1	1	3	4	2	2	6	8	4	4	4	4	4	2	3	3	3	2	2	3	3	3	4	1	3	5	2	1	5	5	5	3	4	4	2	3	3	2	3	1	1	1	1	2	4	2	4	2	2
522	1	1	2	4	1	1	4	12	2	3	2	4	3	2	3	3	4	3	3	4	4	3	4	5	3	2	2	1	3	3	4	4	4	3	4	4	4	4	4	3	4	4	4	4	4	4	3	2	4
523	1	1	6	4	3	2	3	3	4	3	3	4	4	4	3	5	3	5	3	3	3	3	3	1	4	5	3	3	3	3	3	1	3	3	3	3	3	3	3	1	3	3	3	3	4	3	3	3	3
524	2	1	6	4	3	2	3	6	4	3	3	4	4	4	3	5	3	5	3	3	3	3	3	1	4	5	3	3	3	3	1	3	3	3	3	3	3	3	3	1	3	3	3	3	4	3	3	3	3
525	1	1	4	5	4	2	3	4	4	3	3	4	4	4	3	5	3	5	3	3	3	5	3	4	4	5	3	3	3	3	3	1	3	3	3	3	3	3	3	1	3	3	3	3	4	3	3	3	3
526	1	1	3	4	1	1	3	7	3	4	5	3	4	3	3	3	3	5	3	3	3	3	3	4	4	4	2	3	1	1	1	1	3	3	2	1	1	2	1	4	3	2	3	2	4	2	3	4	3
527	1	1	3	4	1	2	4	4	2	2	2	2	4	4	3	3	3	3	5	3	3	3	3	4	4	4	2	3	2	2	2	2	3	3	2	1	1	2	1	4	3	2	3	2	4	2	3	4	3
528	1	1	3	4	1	1	2	5	3	3	4	5	3	4	3	3	3	5	3	3	3	3	3	4	4	4	2	3	1	1	1	2	3	3	2	1	1	2	1	4	3	2	3	2	4	2	3	4	3
529	1	1	3	4	1	1	2	3	3	3	4	5	3	4	3	3	3	5	3	3	3	3	3	4	4	4	2	3	1	1	1	2	3	3	2	1	1	2	1	4	3	2	3	2	4	2	3	4	3
530	2	1	2	3	4	1	1	5	3	2	2	2	2	2	4	2	2	1	4	3	3	3	3	1	4	4	2	2	1	1	4	1	1	1	2	2	2	3	3	4	4	4	5	3	3	2	3	1	2
531	2	1	4	4	2	2	8	10	5	4	3	5	4	2	5	5	4	3	5	3	5	5	4	2	1	1	1	2	5	5	3	4	4	5	5	3	5	2	4	5	5	3	4	5	4	5	5	5	2
532	2	1	4	4	2	2	3	7	1	2	4	4	3	3	4	2	3	2	2	3	4	5	5	1	3	1	2	2	2	3	3	4	3	4	3	3	2	3	4	3	4	4	2	3	4	4	3	2	3
533	1	1	5	3	3	1	3	20	5	3	4	5	3	4	4	5	5	4	5	2	4	5	4	2	1	1	4	2	5	4	3	4	5	3	5	4	4	3	5	5	5	4	2	5	4	2	4	5	4
534	1	1	4	1	4	1	3	8	4	3	5	3	5	4	4	4	5	4	5	5	5	4	3	2	2	1	2	2	5	5	3	4	4	5	5	3	5	2	4	2	1	1	2	5	4	2	4	5	4
535	1	1	3	5	1	2	2	15	4	4	5	4	5	4	5	5	5	5	4	5	4	4	4	3	3	1	2	2	1	3	4	4	4	4	1	1	1	1	1	3	3	2	3	3	4	4	4	4	4
536	2	1	4	4	1	2	2	20	5	4	4	5	3	5	4	5	5	5	3	5	3	3	4	1	3	1	4	4	1	3	4	1	2	1	1	1	1	2	2	3	2	1	4	1	3	2	3	4	4
537	1	1	4	3	1	1	1	13	4	3	4	3	4	4	3	5	5	5	3	5	3	5	5	1	3	1	3	2	3	3	3	4	5	4	1	1	1	1	1	3	2	2	3	3	4	3	5	4	2
538	1	1	2	3	1	1	6	3	3	3	4	4	3	4	3	4	3	2	3	3	1	5	5	5	1	1	2	4	3	2	2	3	4	5	1	3	3	4	3	3	2	3	3	2	4	3	4	4	4
539	1	1	6	3	3	3	1	20	3	4	4	4	4	4	4	3	2	5	5	5	5	5	5	1	3	1	4	2	1	3	3	1	3	1	1	1	1	1	1	3	3	3	3	4	4	4	4	3	2
540	2	1	3	3	1	1	5	10	3	4	4	4	4	4	2	2	3	4	5	5	2	5	5	1	3	1	3	2	4	4	4	1	1	5	3	4	2	3	3	3	3	1	5	2	4	2	4	4	4
541	1	1	4	3	4	4	3	12	4	3	4	4	4	4	5	5	5	5	5	3	3	5	5	1	3	1	1	2	1	1	1	1	4	5	2	2	4	3	3	1	1	1	5	2	4	3	5	4	2
542	1	1	3	4	4	1	3	4	3	4	4	4	4	4	3	5	4	4	5	3	3	4	4	1	3	1	1	2	1	3	3	2	1	1	1	1	1	1	1	3	3	2	2	3	2	2	4	4	4
543	1	1	6	4	3	2	2	30	4	3	4	4	5	2	3	3	5	4	4	5	5	3	3	5	1	5	1	4	2	3	4	4	1	2	3	4	2	3	3	3	3	4	5	2	3	3	2	3	3
544	1	1	4	4	1	1	3	9	2	4	3	3	4	4	4	3	1	3	2	2	3	2	3	1	3	1	2	2	2	3	3	3	2	2	2	2	2	4	3	2	3	3	2	2	3	3	2	3	3
545	1	1	4	4	1	2	2	25	4	3	4	4	5	2	3	3	5	4	4	5	5	3	3	5	1	5	1	4	2	3	4	4	1	2	3	4	2	3	3	3	3	4	5	2	3	3	2	3	3
546	2	1	3	3	4	3	2	8	3	2	3	1	1	1	1	1	5	3	5	3	5	3	3	5	5	5	5	4	3	5	3	5	3	5	5	3	5	3	5	3	5	3	5	3	5	3	5	3	5
547	2	1	3	4	1	1	2	5	3	4	4	4	5	5	5	4	4	5	3	4	4	5	4	1	4	1	1	2	3	3	2	3	3	3	2	2	4	3	3	3	1	1	2	2	4	2	4	3	2
548	1	1	4	4	1	3	6	4	3	2	5	1	5	5	4	5	2	5	5	5	3	5	5	1	3	2	1	1	1	3	1	4	4	5	3	5	3	5	3	5	3	1	5	5	4	5	4	5	5
549	1	1	3	4	4	1	2	7	1	3	4	1	5	1	5	5	1	3	4	5	1	5	2	5	5	4	2	3	1	2	4	3	2	5	1	2	4	1	3	1	4	2	1	1	2	5	1	3	2
550	2	1	2	1	4	1	2	6	1	3	4	1	5	1	5	5	1	3	1	3	1	5	2	5	5	4	2	3	1	4	3	3	2	5	1	2	4	1	3	1	4	2	3	1	2	5	1	3	3
551	2	1	2	4	1	1	6	4	5	5	4	4	4	5	4	5	5	5	5	5	4	5	5	4	3	3	3	1	2	2	3	2	3	5	5	3	4	5	5	4	2	2	3	1	4	1	4	2	2
552	2	1	3	4	1	1	1	4	4	4	4	4	4	4	4	4	4	5	3	5	5	5	5	1	3	1	3	2	3	3	4	5	2	3	3	2	3	4	4	4	3	2	2	2	4	2	4	2	3
553	1	1	2	4	1	1	2	5	4	4	4	4	4	4	4	5	5	5	4	5	3	5	5	1	3	1	3	2	3	5	3	5	3	5	4	3	3	5	5	3	1	1	3	2	4	2	4	4	4
554	1	1	3	4	1	2	3	15	4	4	5	4	4	4	4	5	5	5	4	5	4	5	5	1	3	2	2	2	3	3	4	3	5	5	3	4	4	4	4	5	3	2	5	4	4	3	4	4	4
555	1	1	1	2	3	1	2	3	5	4	5	4	4	4	5	5	5	4	5	5	5	4	2	1	3	2	3	3	2	3	4	3	4	3	2	3	4	4	4	2	2	2	3	4	4	4	4	3	3
556	2	1	4	3	3	2	3	7	4	4	5	4	4	4	4	5	5	5	4	5	4	3	3	1	3	2	2	3	2	3	4	3	4	3	2	3	4	4	4	2	2	2	3	4	4	4	3	3	3
557	2	1	2	3	4	2	2	2	4	3	5	5	5	5	4	5	4	3	5	4	4	5	2	2	3	2	3	3	3	3	4	2	5	3	2	3	4	5	5	3	2	2	4	4	5	4	3	3	2
558	1	1	2	4	1	1	3	5	5	3	5	4	2	5	3	4	5	5	4	5	4	3	2	1	2	3	2	4	2	3	4	4	5	3	2	3	3	4	5	2	3	2	4	4	5	4	3	3	2
559	1	1	5	4	3	2	3	10	5	4	5	4	4	4	4	5	5	5	4	5	4	3	2	1	3	2	2	3	2	3	4	3	4	3	2	3	4	4	4	2	2	2	4	4	4	4	3	3	2
560	2	1	4	3	4	2	2	2	4	4	4	4	4	3	3	4	4	4	4	5	5	4	4	1	3	2	1	3	2	3	4	3	4	3	2	3	4	4	4	2	2	2	3	4	4	4	4	3	3
561	1	1	3	1	1	1	4	4	3	4	4	4	4	4	4	5	5	4	3	3	3	5	5	1	3	1	3	2	2	3	4	5	2	2	3	2	3	3	3	4	3	2	3	2	4	2	4	2	2
562	1	1	2	1	1	1	2	6	3	4	4	4	5	5	4	5	5	5	3	3	3	5	5	2	3	1	2	2	2	3	4	5	2	2	3	2	3	3	3	4	3	2	3	2	4	2	4	2	2
563	2	1	3	4	1	1	2	15	4	4	4	4	4	3	4	5	5	4	3	5	4	5	5	1	3	2	2	2	3	3	4	4	3	3	4	5	4	5	5	5	4	3	5	4	4	4	4	3	4
564	2	2	3	4	1	2	3	8	4	4	4	3	4	4	4	3	4	3	4	3	4	5	4	1	3	1	3	2	3	4	1	1	3	3	2	1	1	1	3	3	1	1	3	2	5	2	4	3	3
565	1	1	4	4	1	4	1	6	5	4	3	3	4	4	5	3	5	3	3	5	3	3	4	5	5	5	2	2	2	3	3	2	3	3	3	3	3	3	3	5	1	1	3	2	4	3	3	3	4
566	1	1	3	3	1	2	6	7	3	3	4	5	5	4	4	4	5	5	5	5	4	3	4	3	3	3	3	2	3	2	2	1	3	2	2	3	3	3	4	5	1	1	5	3	5	4	4	5	4
567	1	1	2	4	1	1	6	2	4	4	4	4	4	4	2	5	1	5	3	1	5	3	3	1	3	1	3	2	1	5	5	5	1	3	3	3	5	4	5	3	1	1	5	2	4	5	2	2	4
568	2	1	4	4	1	3	1	14	4	4	4	4	5	5	5	5	5	5	5	5	4	5	5	1	3	2	2	2	2	2	3	1	2	5	3	5	5	5	5	5	1	1	5	1	4	3	5	3	3
569	1	1	4	4	1	2	3	14	4	4	4	5	3	4	4	4	5	3	4	3	3	5	4	1	3	1	2	2	2	3	3	2	4	5	2	3	3	4	5	5	2	1	5	3	5	4	4	1	2
570	1	1	4	3	1	1	2	7	4	4	4	4	4	4	4	3	3	3	3	3	3	3	3	3	1	1	1	2	3	3	3	3	3	3	3	3	3	3	3	3	3	3	3	4	4	4	4	4	4
571	2	2	2	4	1	1	3	5	3	4	4	4	3	4	3	5	5	4	4	5	4	4	3	1	3	1	2	1	2	2	3	2	3	3	2	3	3	4	5	4	1	1	5	2	4	2	3	4	3
572	2	1	4	4	1	2	3	6	3	4	4	4	4	3	3	2	3	3	4	3	3	4	4	1	3	1	2	1	3	2	2	1	3	2	3	3	3	4	3	4	1	1	5	3	2	3	2	4	3
573	2	1	4	3	4	1	2	4	5	5	4	3	4	3	5	5	3	5	5	4	3	4	5	3	1	4	2	2	1	4	1	1	4	4	1	4	3	3	3	1	1	1	4	4	2	3	2	3	2
574	1	1	5	3	5	2	3	5	4	4	4	4	5	3	4	5	5	5	5	5	1	2	1	1	1	3	2	2	5	5	5	5	5	5	3	3	5	3	3	3	3	3	3	3	5	5	3	4	4
575	1	1	5	3	5	1	2	4	5	5	5	1	1	1	1	5	5	5	5	5	1	1	1	1	1	3	1	1	5	5	5	5	5	5	3	3	5	3	5	3	3	3	3	3	5	5	3	4	4
576	1	1	3	4	1	1	3	5	4	4	5	3	4	4	5	5	5	5	3	5	3	5	5	2	1	1	1	1	3	5	5	5	3	5	1	3	3	3	3	3	1	3	3	4	4	2	4	2	2
577	1	1	3	3	4	2	3	6	4	2	5	4	2	4	4	3	5	5	3	5	3	3	5	3	4	5	3	2	1	1	3	1	3	1	5	1	3	5	5	1	1	1	1	1	5	5	5	3	2
578	1	1	5	3	5	1	3	4	4	2	5	4	2	4	4	3	5	5	3	5	3	5	2	3	4	5	3	2	1	1	3	1	1	1	5	1	3	5	5	1	1	1	1	1	5	5	5	3	2
579	1	1	5	3	3	2	3	26	5	5	5	1	1	1	1	5	5	5	5	5	1	1	1	1	1	3	2	2	5	5	5	5	5	5	3	3	5	3	5	3	3	3	3	3	5	5	3	4	4
580	1	1	5	4	4	1	1	4	3	4	4	4	3	4	3	5	5	4	4	5	4	4	3	1	3	1	1	1	2	2	3	2	3	3	2	3	3	4	5	4	1	1	5	3	4	3	3	4	3
581	2	1	2	3	4	1	2	5	3	4	4	4	3	4	3	5	5	4	4	5	4	4	3	1	5	1	1	1	3	3	2	2	3	3	2	3	3	4	5	4	1	1	5	3	4	4	4	4	3
582	2	1	4	4	1	2	3	4	3	4	4	4	3	4	3	5	5	4	4	5	4	4	3	1	1	1	1	1	2	2	3	2	3	3	2	3	3	4	5	4	1	1	5	3	3	4	3	4	3
583	2	2	3	4	1	1	3	10	3	4	4	4	3	4	3	5	5	4	4	5	4	4	3	1	3	1	2	1	2	2	3	2	3	3	2	3	3	4	5	4	1	1	5	3	3	3	3	4	3
584	1	2	2	3	1	1	5	5	3	4	4	4	3	4	3	5	5	4	4	5	4	4	3	1	1	1	1	1	2	2	3	2	3	3	2	3	3	4	5	4	1	1	5	3	3	3	3	4	3
585	1	1	3	3	1	3	2	4	4	4	4	4	3	4	4	4	3	4	1	5	4	1	5	3	1	2	1	4	1	1	3	1	1	3	3	3	3	3	3	3	3	3	3	4	4	4	4	4	4
586	1	1	4	4	1	1	3	7	4	4	3	4	3	4	4	2	5	2	1	5	4	1	5	4	5	5	1	4	1	1	3	1	1	3	1	3	3	3	4	1	1	2	1	2	5	2	4	4	2
587	1	1	3	4	1	1	3	5	4	2	4	4	4	3	3	2	2	5	3	2	2	3	3	1	5	5	5	1	1	1	1	1	3	3	3	1	3	3	3	1	1	1	1	2	5	2	3	4	2
588	2	1	2	3	5	2	3	2	3	4	4	3	4	4	4	5	5	5	3	5	3	3	3	4	4	5	4	4	3	1	3	3	3	3	3	3	5	5	5	3	1	1	3	2	4	3	3	3	3
589	1	1	5	3	1	2	3	16	4	4	4	1	2	4	3	3	5	5	5	5	3	2	5	5	5	5	5	4	1	1	1	3	3	3	1	2	3	3	3	3	1	1	1	2	4	4	3	4	3
590	1	1	1	4	1	1	3	5	3	3	3	3	3	4	4	4	5	3	3	5	3	5	5	5	5	5	5	4	3	4	3	1	3	5	3	5	3	4	3	1	1	1	3	1	4	4	4	3	3
591	1	2	1	3	5	2	3	4	4	4	4	4	3	4	4	3	5	5	3	3	5	5	5	4	4	4	4	3	3	3	4	1	2	5	5	5	5	5	3	3	3	1	5	2	4	3	4	4	3
592	1	1	3	4	2	2	3	4	4	3	4	2	3	3	3	5	5	4	4	5	4	4	5	5	5	5	5	4	4	3	3	5	5	4	4	4	4	3	4	4	5	5	4	3	3	3	3	3	3
593	1	2	3	4	2	1	3	5	4	3	3	3	3	3	3	3	2	1	1	3	2	2	2	5	5	5	5	4	1	1	1	1	1	1	1	1	1	1	1	1	3	2	4	3	2	5	2	1	1
594	1	1	3	4	2	2	4	2	5	4	4	4	5	3	5	3	3	4	3	2	2	2	3	1	3	1	2	2	1	2	4	2	4	4	3	2	2	2	2	2	2	2	2	4	2	2	4	2	2
595	1	1	2	4	2	2	4	5	2	4	5	3	4	4	2	5	5	4	2	5	3	5	4	1	3	1	2	2	2	3	3	3	1	1	1	1	1	1	1	4	2	2	4	2	4	2	3	2	3
596	1	1	3	4	2	2	2	8	4	3	4	4	2	3	4	4	5	5	3	3	3	2	2	1	5	1	5	4	2	3	4	1	2	5	2	1	1	2	1	4	3	3	4	3	3	4	3	4	3
597	1	1	3	4	2	2	7	4	2	2	2	3	3	3	3	4	2	1	3	4	2	4	4	1	2	4	1	1	3	3	2	2	4	3	3	3	2	2	3	2	2	3	3	1	3	1	3	3	1
598	1	1	3	4	1	1	2	2	3	4	4	3	3	4	4	4	4	3	4	3	4	3	5	1	2	2	1	1	4	3	4	3	3	4	4	4	3	3	3	4	4	4	4	4	4	4	4	3	4
599	1	1	2	5	4	1	3	3	4	4	5	4	3	4	4	5	5	5	5	5	3	5	5	1	3	1	3	2	4	3	3	3	4	4	2	3	3	3	2	3	3	1	4	2	4	3	4	4	3
600	1	1	3	4	1	2	7	16	5	5	5	5	5	5	5	5	5	5	5	5	4	5	5	1	5	3	3	4	3	3	4	3	3	3	3	1	3	3	3	5	5	5	5	1	5	5	5	3	4
601	1	2	3	4	1	2	1	4	4	4	3	4	4	4	4	3	3	3	5	5	3	5	4	1	4	2	1	1	1	4	4	4	4	4	1	4	1	1	1	3	3	3	3	3	4	4	4	3	3
602	1	2	2	5	1	1	3	6	4	5	3	5	5	2	4	5	3	3	4	4	4	4	5	3	3	4	3	1	3	3	2	4	4	4	3	3	3	2	5	3	4	4	3	3	5	5	4	2	3
603	1	1	3	4	2	2	3	2	4	4	5	5	5	4	5	5	4	3	4	2	2	5	2	1	3	1	2	2	1	3	3	2	3	2	5	4	5	2	2	4	2	2	3	2	4	3	4	1	2
604	1	1	3	4	4	3	1	4	1	1	2	3	2	3	3	5	5	5	5	5	5	3	4	3	3	2	3	2	2	2	4	4	5	5	3	3	4	5	5	5	5	4	5	5	4	4	3	3	5
605	1	1	2	5	4	1	2	2	5	4	4	4	5	3	4	5	5	5	3	4	3	4	4	1	3	1	2	3	3	4	4	4	4	4	3	5	4	3	4	3	4	3	4	3	3	3	4	2	2
606	1	1	2	4	1	1	3	2	3	3	4	4	4	2	2	5	4	4	3	4	4	3	2	1	3	1	1	2	4	4	4	3	4	4	1	1	3	2	3	4	3	3	4	3	4	2	4	3	3
607	1	1	3	4	1	5	3	12	4	5	5	4	4	4	5	5	5	5	5	5	5	4	4	1	3	1	3	2	2	2	4	4	4	4	2	4	4	4	5	3	1	1	5	3	4	3	4	4	2
608	1	1	3	5	2	2	3	5	2	4	5	4	4	4	4	4	4	4	5	5	5	5	5	1	3	1	2	2	2	2	2	3	2	2	2	4	4	4	4	4	2	2	4	2	4	2	3	4	3
609	1	1	2	4	1	1	2	3	4	3	5	4	4	5	4	5	5	3	4	5	5	5	4	1	3	1	3	2	5	3	4	3	4	5	1	1	2	2	2	5	2	2	5	4	5	4	3	4	3
610	1	1	4	3	3	1	3	6	4	4	5	4	3	4	4	5	5	5	5	5	4	5	5	3	3	1	2	2	3	4	4	2	3	3	2	3	5	4	5	4	2	3	5	2	4	2	4	4	2
611	1	2	2	4	1	2	3	4	3	4	4	3	2	2	4	5	5	4	5	5	3	3	4	1	3	1	3	2	1	3	3	4	5	5	2	3	4	4	3	3	2	1	2	1	4	3	3	2	2
612	1	2	2	4	1	2	2	5	4	4	3	2	4	3	4	5	5	5	5	5	3	2	5	1	3	1	2	2	3	3	4	5	3	5	2	4	4	3	3	4	1	4	4	2	3	3	4	2	2
613	1	2	2	3	1	2	3	2	4	4	4	4	4	4	3	5	5	5	3	5	3	5	3	1	3	1	2	2	2	3	4	4	3	3	1	4	3	3	3	3	5	4	5	4	4	3	3	2	3
614	1	1	3	4	1	2	2	10	4	5	3	4	5	2	4	3	5	3	4	5	4	2	4	1	3	1	2	2	3	3	5	4	3	5	1	3	3	2	1	3	1	1	3	1	3	1	4	3	2
615	1	1	2	5	4	1	3	15	4	4	4	4	4	4	4	5	5	5	5	4	3	4	4	1	3	1	2	2	3	3	4	4	5	5	1	1	3	3	3	5	2	2	5	2	4	3	5	3	2
616	1	2	3	4	4	3	2	5	3	4	5	5	5	5	5	5	5	5	5	5	5	5	5	1	3	1	3	1	3	2	1	5	2	2	5	5	4	5	4	5	4	3	5	1	4	1	4	3	4
617	1	2	1	3	5	1	3	4	4	4	3	4	5	5	4	4	3	4	5	5	1	4	4	1	3	1	2	4	3	4	5	4	5	3	1	4	3	4	4	4	4	3	3	2	4	2	4	2	2
618	1	1	2	4	2	3	3	2	2	4	4	4	5	4	4	5	5	5	4	5	5	4	4	1	3	1	2	2	2	2	4	4	5	4	3	4	4	4	4	2	2	2	2	2	5	2	5	2	2
619	1	2	3	4	2	1	8	2	3	3	5	3	4	3	4	3	3	3	3	4	4	3	3	1	3	1	2	3	3	3	4	4	5	5	2	4	4	3	3	3	3	3	4	3	4	4	4	2	4
620	1	1	3	3	1	1	3	2	4	4	5	3	4	4	5	5	5	5	3	5	5	5	4	4	3	2	2	3	4	5	2	4	5	1	1	4	4	1	4	4	1	1	1	1	5	1	3	3	1
621	1	2	2	4	1	1	5	10	4	4	4	4	4	4	2	5	5	5	5	5	5	5	5	1	3	3	3	3	5	3	3	5	5	5	3	3	5	3	3	5	2	1	3	1	5	2	4	3	2
622	1	2	3	4	2	1	8	2	3	3	3	3	3	3	3	3	4	4	3	4	4	4	5	1	3	1	2	1	3	3	3	3	4	4	2	2	3	3	3	3	2	2	4	3	4	4	4	3	3
623	1	1	2	4	1	2	3	3	4	4	5	3	4	4	5	5	5	5	3	3	4	4	5	1	3	3	3	1	3	4	4	4	5	5	3	3	3	3	3	5	3	1	4	3	3	4	3	2	4
624	1	1	2	2	4	3	3	2	5	4	5	4	4	5	5	5	5	5	3	5	5	5	5	4	3	4	4	3	1	1	1	2	1	1	1	5	1	1	1	5	1	1	1	1	5	1	3	1	1
625	1	1	3	4	1	1	3	10	4	4	5	4	2	4	4	5	5	5	3	3	5	5	5	1	3	1	2	2	2	2	4	5	5	3	3	2	3	1	1	4	1	1	4	2	4	2	2	4	4
626	1	2	3	4	2	1	8	5	3	3	3	3	4	3	4	3	3	4	4	4	4	4	4	1	3	2	2	2	5	2	2	4	5	2	1	2	3	1	2	3	3	2	4	2	4	3	3	3	3
627	1	1	2	2	4	3	3	2	5	5	5	5	3	4	5	5	5	5	3	5	4	5	5	4	4	4	2	2	4	5	2	4	5	1	2	2	3	3	3	4	4	2	4	1	5	1	3	3	3
628	1	1	4	2	4	2	3	5	4	4	4	4	1	4	3	5	5	5	5	5	5	3	4	4	3	2	2	3	1	1	3	1	3	2	1	3	3	2	3	4	4	2	3	2	4	2	3	5	4
629	1	1	4	3	3	1	3	4	4	3	5	4	4	4	4	5	5	5	5	5	5	5	5	1	3	1	2	1	3	4	3	3	4	4	3	3	5	5	5	1	1	3	3	1	4	4	4	4	5
630	1	1	3	4	2	2	6	25	3	3	4	4	5	3	3	3	4	5	3	4	4	3	4	1	3	2	2	2	3	2	3	4	3	3	2	2	3	3	4	3	2	2	3	3	4	4	4	3	3
631	1	1	5	4	4	2	4	32	4	5	5	4	3	3	4	4	4	5	4	3	2	3	4	1	3	1	1	1	3	4	4	4	4	5	3	4	4	3	3	4	3	3	4	4	4	4	3	3	2
632	1	1	2	5	1	2	3	10	4	4	4	4	4	4	4	5	5	5	5	5	5	5	5	1	3	2	2	2	5	5	5	5	5	5	5	5	5	5	5	5	5	5	5	4	4	4	4	4	4
633	1	2	2	3	1	1	3	8	4	4	4	4	3	5	5	5	5	4	4	5	1	2	3	1	3	5	2	2	2	2	4	3	5	5	4	3	2	4	3	4	3	3	5	3	4	2	4	1	2
634	1	1	3	4	1	3	2	3	4	4	4	4	4	4	4	5	5	5	4	5	5	4	3	1	3	3	2	1	3	3	4	2	3	3	3	1	3	3	3	5	1	1	3	1	3	4	3	3	2
635	1	1	3	4	1	1	5	7	4	4	5	5	3	4	3	5	5	5	3	5	3	4	4	1	3	3	2	1	4	4	3	3	4	3	3	3	5	3	5	5	1	3	3	3	3	4	1	3	3
636	2	2	2	4	1	2	3	9	4	4	4	4	3	5	5	4	5	5	5	4	4	4	4	1	3	3	2	1	3	4	4	4	4	5	3	3	5	5	5	4	2	1	4	2	4	2	4	4	2
637	1	1	3	4	1	3	3	14	3	4	3	4	4	4	4	4	4	5	5	5	4	3	4	1	3	1	2	1	1	1	4	4	4	4	3	3	3	3	3	3	3	3	3	2	4	4	4	2	2
638	1	1	6	3	4	2	2	10	4	4	4	3	3	3	4	3	3	4	4	3	2	2	3	1	3	5	2	4	5	4	4	4	4	4	5	5	5	5	4	3	1	1	3	5	3	5	3	2	2
639	2	1	3	6	1	3	3	13	4	5	4	5	4	4	4	5	4	4	3	3	3	4	5	1	3	1	2	2	4	3	4	5	4	4	4	5	4	3	4	3	2	1	3	4	3	4	3	4	3
640	2	1	4	2	5	3	2	15	4	5	5	3	4	3	4	5	4	4	4	4	3	3	4	1	3	5	2	4	4	5	5	5	5	5	5	5	5	4	4	4	3	1	4	3	5	3	5	4	4
[truncated: 23 more columns]
